# Supplementary material for: Characterization of HIF-1α Knockout Primary Human Natural Killer Cells Including Populations in Allogeneic Glioblastoma
Source: Int J Mol Sci. 2024 May 28;25(11):5896. doi: 10.3390/ijms25115896 (PMC11173110; doi:10.3390/ijms25115896)
Supplement: Supplementary file 1 [file ijms-25-05896-s001.zip]

Archive with 7 entries (7 files):
- Supplementary Figure S1.pdf
- Supplementary Table S1 HIF NK RNAseq DEG data.xlsx
- Supplementary Table S2 hypoxia dHIF NK Volcano plot.xlsx
- Supplementary Table S3 hypoxia dHIF GSEA.xlsx
- Supplementary Table S4 Normal vs hypoxia NK volcanoplot.xlsx
- Supplementary Table S5 normal vs hypoxia NK GSEA.xlsx
- Supplementary Table S6 primer sequence.xlsx
