# Supplementary material for: Characterization of HIF-1α Knockout Primary Human Natural Killer Cells Including Populations in Allogeneic Glioblastoma
Source: Int J Mol Sci. 2024 May 28;25(11):5896. doi: 10.3390/ijms25115896 (PMC11173110; doi:10.3390/ijms25115896)
Supplement: Supplementary file 1 [file ijms-25-05896-s001.zip › Supplementary Table S1 HIF NK RNAseq DEG data.xlsx]

## Sheet: NK activating receptor
											TPMs												TPMs
Symbol	mock NK			dHIF NK			PValue			Symbol	mock NK	mock NK	mock NK	dHIF AB NK	dHIF AB NK	dHIF AB NK	logFC	logCPM	PValue	FDR		0	-1	0.1
KLRK1(NKG2D)	1.16661	1.46078	1.48178	1.48501	1.51613	1.05823	0.978043			KLRK1(NKG2D)	14.676	28.8922	30.3237	30.5502	32.8197	11.4349	-0.0108467	4.62961	0.978043	1		0.5	-0.30103	0.5
KLRC2 (NKG2C)	1.89169	2.00973	1.99431	1.95261	1.9732	1.83406	0.321814			KLRC2 (NKG2C)	77.9275	102.266	98.6984	89.6626	94.0153	68.2428	-0.168478	6.46617	0.321814	0.957068		1	0	1
CD244 (2B4)	2.21077	2.192	2.1619	2.25042	2.26435	2.26264	0.154493			CD244 (2B4)	162.47	155.596	145.179	178	183.801	183.081	0.215009	7.39373	0.154493	0.843726		10	1	10
CD226 (DNAM-1)	1.84212	1.96621	1.9575	1.94939	1.92319	1.87382	0.768679			CD226 (DNAM-1)	69.5215	92.5151	90.6785	88.9999	83.7892	74.7858	-0.0487853	6.38165	0.768679	1		100	2	100
FCGR3A (FcRγIIIA)	2.78053	2.94697	2.93097	2.86247	2.87144	2.84303	0.445341			FCGR3A (FcRγIIIA)	603.301	885.064	853.045	728.566	743.77	696.676	-0.126493	9.55269	0.445341	0.988943		1000	3	1000
NCR1 (NKp46)	1.69071	1.88094	1.8654	2.02435	1.98153	1.76412	0.0978261			NCR1 (NKp46)	49.0578	76.0225	73.3506	105.766	95.8356	58.092	0.363475	6.24928	0.0978261	0.740192		10000	4	10000
NCR2 (NKp44)	1.35806	1.56273	1.5817	1.36786	1.38381	1.30094	0.0151454	*		NCR2 (NKp44)	22.8064	36.5366	38.1681	23.3268	24.1998	19.9959	-0.54816	4.78661	0.0151454	0.341964
NCR3 (NKp30)	2.41755	2.57305	2.55569	2.60386	2.60949	2.55057	0.20368			NCR3 (NKp30)	261.55	374.154	359.494	401.659	406.9	355.278	0.207931	8.48854	0.20368	0.893887
ICAM1	1.97842	1.89515	1.87838	1.81387	1.82628	2.05986	0.921756			ICAM1	95.1529	78.5506	75.5751	65.1429	67.0314	114.777	-0.0229234	6.37906	0.921756	1
ICAM2	0.782711	0.792376	0.675938	0.921684	0.868553	0.906966	0.0994182			ICAM2	6.06333	6.19978	4.74174	8.34995	7.38844	8.07173	0.466439	2.7907	0.0994182	0.74307
ICAM3	2.44482	2.51129	2.51245	2.4991	2.51265	2.47419	0.98939			ICAM3	278.5	324.555	325.424	315.575	325.573	297.981	-0.00207551	8.28144	0.98939	1
TNFRSF9	1.39694	1.28333	1.32134	1.12451	1.10525	1.52119	0.694235			TNFRSF9	24.9423	19.2013	20.9573	13.3202	12.7424	33.2041	-0.13691	4.39144	0.694235	1
KLRF1	1.16661	1.46078	1.48178	1.48501	1.51613	1.05823	0.978043			KLRF1	14.676	28.8922	30.3237	30.5502	32.8197	11.4349	-0.0108467	4.62961	0.978043	1
ITGAL	3.03135	3.15394	3.15828	3.25108	3.25702	3.16134	0.0373105	*		ITGAL	1074.86	1425.41	1439.73	1782.71	1807.28	1449.91	0.335409	10.5434	0.0373105	0.536564
TNFRSF4	1.21298	1.41903	1.39584	1.43831	1.43539	1.56599	0.0706619			TNFRSF4	16.3296	26.2437	24.8795	27.4356	27.2516	36.812	0.429585	4.7354	0.0706619	0.667623
CD27	-0.462802	0.270901	0.0227252	-0.0647433	-0.157383	-0.134426	0.346977			CD27	0.344507	1.86595	1.05372	0.861503	0.696013	0.733793	-0.534494	0.0746419	0.346977	0.967429

## Sheet: NK inhibtory receptor
	log10 TPMs average										TPMs average
Symbol	mock NK			dHIF NK			PValue			Symbol	mock NK	mock NK	mock NK	dHIF AB NK	dHIF AB NK	dHIF AB NK	logFC	logCPM	PValue	FDR
CTLA4	0.792471	0.511933	0.659547	0.312675	0.160038	0.831715	0.399448			CTLA4	6.20113	3.25037	4.56612	2.05435	1.44557	6.78759	-0.442739	2.06367	0.399448	0.983823
PDCD1	-0.161772	0.210903	0.214611	0.0765859	0.143647	0.184332	0.959869			PDCD1	0.689014	1.62518	1.63912	1.19285	1.39203	1.52874	0.0357637	0.561377	0.959869	1
LAG3	2.30805	2.54662	2.54241	2.39057	2.41984	2.43407	0.249651			LAG3	203.259	352.063	348.664	245.793	262.932	271.687	-0.224363	8.13262	0.249651	0.928356
HAVCR2 (TIM-3)	2.45323	2.52156	2.52256	2.4576	2.45188	2.45784	0.263834			HAVCR2 (TIM-3)	283.943	332.32	333.093	286.814	283.063	286.974	-0.164852	8.23446	0.263834	0.93082
CD96	2.6643	2.78395	2.77571	2.7684	2.77388	2.66852	0.816595			CD96	461.64	608.06	596.64	586.683	594.127	466.142	-0.0373395	9.10632	0.816595	1
TIGIT	2.13203	2.11998	2.0851	2.05659	2.08737	2.21453	0.878781			TIGIT	135.529	131.821	121.646	113.917	122.284	163.88	0.0278236	7.04437	0.878781	1
LILRB1	1.10305	1.46438	1.4505	1.22615	1.26143	0.950745	0.0324629			LILRB1	12.6779	29.1329	28.2163	16.8324	18.257	8.92782	-0.692907	4.25347	0.0324629	0.501139
LAIR1	1.69556	1.5285	1.56886	1.64997	1.60547	1.7785	0.259906			LAIR1	49.609	33.7677	37.0558	44.6656	40.3152	60.0487	0.253332	5.47586	0.259906	0.93082
KLRC1	2.04801	2.3051	2.32218	2.25332	2.28377	2.02893	0.522092			KLRC1	111.689	201.884	209.983	179.193	192.207	106.889	-0.153194	7.37788	0.522092	1
KLRD1	2.12379	2.40516	2.40674	2.49516	2.51222	2.22636	0.230022			KLRD1	132.98	254.191	255.117	312.726	325.252	168.406	0.304477	7.90696	0.230022	0.915605
KLRG1	1.47371	1.52069	1.51331	1.44663	1.46427	1.39812	0.206205			KLRG1	29.7654	33.1658	32.6068	27.9657	29.1255	25.0101	-0.238743	4.8932	0.206205	0.896479
SIGLEC9	0.0686771	0.101758	0.182426	0.0517623	-0.192145	-0.310518	0.0744935			SIGLEC9	1.17132	1.26403	1.52204	1.12658	0.642473	0.489195	-0.842153	0.203188	0.0744935	0.676864
CD33 (MY33)	0.300626	0.210903	0.298932	-0.0995054	-0.669266	-0.0996642	0.000747611	*		CD33 (MY33)	1.99814	1.62518	1.99036	0.795233	0.214158	0.794943	-1.66467	0.427722	0.000747611	0.0481786

## Sheet: Chemokine
	log10 TPMs average										TPMs average
Symbol	mock NK			dHIF NK			PValue			Symbol	mock NK	mock NK	mock NK	dHIF AB NK	dHIF AB NK	dHIF AB NK	logFC	logCPM	PValue	FDR
CCL1	-4	-4	-4	-4	-4	-4	1			CCL1	0.0001	0.0001	0.0001	0.0001	0.0001	0.0001	0.0001	0.0001	0.0001	0.0001
CCL2	-4	-4	-4	-4	-4	-4	1			CCL2	0.0001	0.0001	0.0001	0.0001	0.0001	0.0001	0.0001	0.0001	0.0001	0.0001
CCL3	2.95427	2.79986	2.78499	2.93529	2.92851	3.13551	0.0246717	*		CCL3	900.059	630.752	609.518	861.569	848.226	1366.2	0.510188	9.7703	0.0246717	0.448225
CCL3L1	-4	-4	-4	-4	-4	-4	1			CCL3L1	0.0001	0.0001	0.0001	0.0001	0.0001	0.0001	0.0001	0.0001	0.0001	0.0001
CCL3L3	-4	-4	-4	-4	-4	-4	1			CCL3L3	0.0001	0.0001	0.0001	0.0001	0.0001	0.0001	0.0001	0.0001	0.0001	0.0001
CCL4	2.71167	2.61179	2.6141	2.53041	2.52142	2.77611	0.720341			CCL4	514.831	409.065	411.243	339.167	332.212	597.185	-0.0827967	8.76958	0.720341	1
CCL4L2	-4	-4	-4	-4	-4	-4	1			CCL4L2	0.0001	0.0001	0.0001	0.0001	0.0001	0.0001	0.0001	0.0001	0.0001	0.0001
CCL5	3.03894	3.31487	3.30858	3.48286	3.46595	3.24649	0.0198002	*		CCL5	1093.81	2064.77	2035.08	3039.91	2923.79	1763.98	0.55123	11.0632	0.0198002	0.396642
CCL13	-4	-4	-4	-4	-4	-4	1			CCL13	0.0001	0.0001	0.0001	0.0001	0.0001	0.0001	0.0001	0.0001	0.0001	0.0001
CCL14	-4	-4	-4	-4	-4	-4	1			CCL14	0.0001	0.0001	0.0001	0.0001	0.0001	0.0001	0.0001	0.0001	0.0001	0.0001
CCL15	-4	-4	-4	-4	-4	-4	1			CCL15	0.0001	0.0001	0.0001	0.0001	0.0001	0.0001	0.0001	0.0001	0.0001	0.0001
CCL16	-4	-4	-4	-4	-4	-4	1			CCL16	0.0001	0.0001	0.0001	0.0001	0.0001	0.0001	0.0001	0.0001	0.0001	0.0001
CCL16	-4	-4	-4	-4	-4	-4	1			CCL16	0.0001	0.0001	0.0001	0.0001	0.0001	0.0001	0.0001	0.0001	0.0001	0.0001
CCL17	-4	-4	-4	-4	-4	-4	1			CCL17	0.0001	0.0001	0.0001	0.0001	0.0001	0.0001	0.0001	0.0001	0.0001	0.0001
CCL18	-4	-4	-4	-4	-4	-4	1			CCL18	0.0001	0.0001	0.0001	0.0001	0.0001	0.0001	0.0001	0.0001	0.0001	0.0001
CCL19	-4	-4	-4	-4	-4	-4	1			CCL19	0.0001	0.0001	0.0001	0.0001	0.0001	0.0001	0.0001	0.0001	0.0001	0.0001
CCL20	-4	-4	-4	-4	-4	-4	1			CCL20	0.0001	0.0001	0.0001	0.0001	0.0001	0.0001	0.0001	0.0001	0.0001	0.0001
CCL22	-0.207529	0.080569	0.380237	-0.0995054	0.319739	-0.259365	0.593984			CCL22	0.620113	1.20384	2.40014	0.795233	2.08804	0.550345	-0.315583	0.505428	0.593984	1
CCL23	-0.316674	0.101758	0.258814	-0.0995054	0.143647	-0.0375163	0.70889			CCL23	0.48231	1.26403	1.81474	0.795233	1.39203	0.917242	-0.21489	0.319241	0.70889	1
CCL23	-4	-4	-4	-4	-4	-4	1			CCL23	0.0001	0.0001	0.0001	0.0001	0.0001	0.0001	0.0001	0.0001	0.0001	0.0001
CCL25	-4	-4	-4	-4	-4	-4	1			CCL25	0.0001	0.0001	0.0001	0.0001	0.0001	0.0001	0.0001	0.0001	0.0001	0.0001
CCL27	-4	-4	-4	-4	-4	-4	1			CCL27	0.0001	0.0001	0.0001	0.0001	0.0001	0.0001	0.0001	0.0001	0.0001	0.0001
CCL28	1.11469	1.18778	1.14947	1.04142	0.979094	0.968236	0.0273231	*		CCL28	13.0224	15.4092	14.1081	11.0007	9.53002	9.29471	-0.5326	3.60644	0.0273231	0.461664
CXCL2	-4	-4	-4	-4	-4	-4	1			CXCL2	0.0001	0.0001	0.0001	0.0001	0.0001	0.0001	0.0001	0.0001	0.0001	0.0001
CXCL3	-4	-4	-4	-4	-4	-4	1			CXCL3	0.0001	0.0001	0.0001	0.0001	0.0001	0.0001	0.0001	0.0001	0.0001	0.0001
CXCL5	-4	-4	-4	-4	-4	-4	1			CXCL5	0.0001	0.0001	0.0001	0.0001	0.0001	0.0001	0.0001	0.0001	0.0001	0.0001
CXCL8	0.935138	0.442297	0.298932	0.0254333	0.0297039	0.710672	0.181527			CXCL8	8.61268	2.76883	1.99036	1.06031	1.07079	5.13655	-0.878121	1.82708	0.181527	0.871
CXCL9	-4	-4	-4	-4	-4	-4	1			CXCL9	0.0001	0.0001	0.0001	0.0001	0.0001	0.0001	0.0001	0.0001	0.0001	0.0001
CXCL14	-4	-4	-4	-4	-4	-4	1			CXCL14	0.0001	0.0001	0.0001	0.0001	0.0001	0.0001	0.0001	0.0001	0.0001	0.0001
CXCL16	0.481681	0.599083	0.636684	-0.00259539	0.205795	0.14812	3.94e-05			CXCL16	3.03166	3.97267	4.33196	0.994042	1.60618	1.40644	-1.50482	1.42419	3.94e-05	0.00464067
CXCL17	-4	-4	-4	-4	-4	-4	1			CXCL17	0.0001	0.0001	0.0001	0.0001	0.0001	0.0001	0.0001	0.0001	0.0001	0.0001
CCRL2	0.657772	0.630797	0.675938	0.326463	0.567523	0.694877	0.352262			CCRL2	4.54749	4.27363	4.74174	2.12062	3.69422	4.9531	-0.338911	2.06755	0.352262	0.968073
CX3CL1	-4	-4	-4	-4	-4	-4	1			CX3CL1	0.0001	0.0001	0.0001	0.0001	0.0001	0.0001	0.0001	0.0001	0.0001	0.0001

## Sheet: Chemokine receptor
	log10 TPMs average										TPMs average
Symbol	mock NK			dHIF NK			PValue			Symbol	mock NK	mock NK	mock NK	dHIF AB NK	dHIF AB NK	dHIF AB NK	logFC	logCPM	PValue	FDR
CCR1	2.33668	2.17696	2.17941	2.17696	2.26536	2.33021	0.432095	*		CCR1	217.108	150.299	151.15	184.03	184.229	213.901	0.147447	7.52352	0.432095	0.987987
CCR2	2.01403	1.98663	1.97374	1.98663	2.01016	1.94294	0.792445			CCR2	103.283	96.9694	94.1323	100.663	102.367	87.6883	-0.0400387	6.60886	0.792445	1
CCR3	0.917409	0.925667	0.960577	0.925667	0.678064	0.649715	0.000834504			CCR3	8.26817	8.42688	9.13224	4.57259	4.76501	4.46391	-0.921723	2.75025	0.000834504	0.0511289
CCR4	-3	-3	-3	-3	-3	-3	1			CCR4	0.001	0.001	0.001	0.001	0.001	0.001	0	0	1	1
CCR5	2.53537	2.43506	2.42009	2.43506	2.57178	2.60343	0.0367436			CCR5	343.06	272.309	263.079	357.988	373.063	401.263	0.346817	8.39057	0.0367436	0.530646
CCR6	1.13048	0.872961	0.812776	0.872961	0.862706	1.00124	0.547082			CCR6	13.5047	7.46381	6.49794	7.28964	6.69243	10.0285	-0.210337	3.12344	0.547082	1
CCR7	0.777747	0.080569	0.0684827	0.080569	-0.229933	0.715811	0.648311			CCR7	5.99442	1.20384	1.1708	0.596425	0.588934	5.1977	-0.382962	1.35871	0.648311	1
CCR8	-3	-3	-3	-3	-3	-3	1			CCR8	0.001	0.001	0.001	0.001	0.001	0.001	0	0	1	1
CCR9	-3	-3	-3	-3	-3	-3	1			CCR9	0.001	0.001	0.001	0.001	0.001	0.001	0	0	1	1
CCR10	-3	-3	-3	-3	-3	-3	1			CCR10	0.001	0.001	0.001	0.001	0.001	0.001	0	0	1	1
CXCR1	-3	-3	-3	-3	-3	-3	1			CXCR1	0.001	0.001	0.001	0.001	0.001	0.001	0	0	1	1
CXCR2	0.0143195	-0.44231	-0.329457	-0.44231	-0.157383	0.128815	0.436268			CXCR2	1.03352	0.361152	0.46832	0.596425	0.696013	1.34529	0.502194	-0.204537	0.436268	0.988031
CXCR3	2.24715	2.17731	2.18042	2.17731	2.15208	2.26046	0.924334			CXCR3	176.663	150.42	151.502	154.408	141.933	182.164	-0.016346	7.32191	0.924334	1
CXCR4	1.98898	1.98825	2.0065	1.98825	1.58054	1.91993	0.00104912	*		CXCR4	97.4955	97.3305	101.508	45.7922	38.0666	83.1632	-0.831513	6.28088	0.00104912	0.060223
CXCR5	-3	-3	-3	-3	-3	-3	1			CXCR5	0.001	0.001	0.001	0.001	0.001	0.001	0	0	1	1
CXCR6	1.62781	1.68533	1.67325	1.68533	1.74193	1.56599	0.657789			CXCR6	42.4433	48.4546	47.1247	56.9255	55.1992	36.812	0.0847911	5.57922	0.657789	1
CX3CR1	1.28383	1.11399	1.04161	1.11399	1.56054	1.52833	2.42e-07			CX3CR1	19.2235	13.0015	11.0055	34.7252	36.3533	33.7545	1.25582	4.63011	2.42e-07	5.79e-05

## Sheet: Cytotoxicity
	log10 TPMs average										TPMs average
Symbol	mock NK			dHIF NK			PValue			Symbol	mock NK	mock NK	mock NK	dHIF AB NK	dHIF AB NK	dHIF AB NK	logFC	logCPM	PValue	FDR
GZMA	3.4065	3.36107	3.34558	3.24053	3.24314	3.36078	0.0792134			GZMA	2549.77	2296.51	2216.03	1739.9	1750.42	2295	-0.302133	11.0689	0.0792134	0.691068
GZMB	3.11432	2.88888	2.87602	2.84246	2.85246	3.09367	0.686084			GZMB	1301.13	774.25	751.654	695.763	711.968	1240.72	-0.106968	9.84362	0.686084	1
GZMH	1.60908	1.59111	1.54921	1.4687	1.42938	1.52119	0.0488747	*		GZMH	40.6518	39.0044	35.4167	29.4236	26.8768	33.2041	-0.379017	5.09956	0.0488747	0.596184
GZMM	1.76043	1.70998	1.70547	1.68464	1.64984	1.6568	0.185772			GZMM	57.6016	51.2836	50.7542	48.3767	44.6519	45.3729	-0.226124	5.63914	0.185772	0.874153
GZMK	2.4716	2.66314	2.64981	2.23276	2.26975	2.22762	9.9e-12	*		GZMK	296.207	460.409	446.485	170.909	186.103	168.895	-1.2095	8.17218	9.9e-12	5.41e-09
CXCR1	-3	-3	-3	-3	-3	-3	1			CXCR1	0.001	0.001	0.001	0.001	0.001	0.001	0	0	1	1
FASLG	1.75468	1.94745	1.9234	1.87208	1.88035	1.79414	0.490671			FASLG	56.8437	88.6027	83.8293	74.4869	75.9189	62.2501	-0.127271	6.20231	0.490671	1
PRF1	3.37891	3.37986	3.37199	3.46918	3.46749	3.47803	0.0396242	*		PRF1	2392.81	2398.05	2355.01	2945.61	2934.23	3006.29	0.296164	11.3835	0.0396242	0.552953
TNFSF10	2.29399	2.11399	2.13574	2.0866	2.09116	2.33021	0.921751			TNFSF10	196.782	130.015	136.691	122.068	123.355	213.901	-0.0242391	7.27426	0.921751	1

## Sheet: Infammatory cytokine
	log10 TPMs average
Symbol	mock NK			dHIF NK			PValue		Symbol	mock NK	mock NK	mock NK	dHIF AB NK	dHIF AB NK	dHIF AB NK	logFC	logCPM	PValue	FDR
IFNG	2.06405	1.32236	1.36843	1.72819	1.72562	2.28263	0.133583		IFNG	115.892	21.007	23.3575	53.4794	53.1647	191.703	0.886754	6.27898	0.133583	0.814375
IL1B	-3	-3	-3	-3	-3	-3	1		IL1B	0.001	0.001	0.001	0.001	0.001	0.001	0	0.001	1	1
IL1A	-3	-3	-3	-3	-3	-3	1		IL1A	0.001	0.001	0.001	0.001	0.001	0.001	0	0.001	1	1
IL7	-3	-3	-3	-3	-3	-3	1		IL7	0.001	0.001	0.001	0.001	0.001	0.001	0	0.001	1	1
IL12A	0.0143195	-0.317371	-4	-0.275597	-0.669266	0.108612	0.662155		IL12A	1.03352	0.481536	0.0001	0.530156	0.214158	1.28414	0.420512	-0.517133	0.662155	1
IL15	0.833863	0.804845	0.686531	0.760833	0.609488	0.667206	0.279087		IL15	6.82124	6.38035	4.85882	5.76544	4.069	4.64736	-0.340774	2.46822	0.279087	0.940889
TNF	2.15104	2.06756	2.04985	2.3221	2.32976	2.37489	1.01e-06	*	TNF	141.592	116.833	112.163	209.942	213.676	237.076	0.81569	7.42641	1.01e-06	0.000199513
CSF2 (GM-CSF)	1.5682	1.35588	1.36074	1.35661	1.34567	1.75952	0.386825		CSF2 (GM-CSF)	37.0001	22.6924	22.9477	22.7304	22.1653	57.4805	0.305123	4.96356	0.386825	0.978781

## Sheet: Immunosuppression
	log10 TPMs average
Symbol	mock NK			dHIF NK			PValue			Symbol	mock NK	mock NK	mock NK	dHIF AB NK	dHIF AB NK	dHIF AB NK	logFC	logCPM	PValue	FDR
IL10	-3	-3	-3	-3	-3	-3	1			IL10	0.001	0.001	0.001	0.001	0.001	0.001	-0.373869	0.95288	1	1
IL13	1.12603	0.121962	0.089672	0.0254333	0.175832	1.10446	0.956318			IL13	13.3669	1.32422	1.22934	1.06031	1.4991	12.7191	-0.0569781	2.41897	0.956318	1
IL23A	-0.207529	-0.016341	-0.056456	0.143533	0.0904018	0.065146	0.211114			IL23A	0.620113	0.963072	0.8781	1.39166	1.23141	1.16184	0.588022	0.220483	0.211114	0.899375
TGFB1	2.59752	2.66269	2.67492	2.67385	2.67038	2.67305	0.636132			TGFB1	395.839	459.927	473.062	471.905	468.149	471.034	0.0697173	8.83467	0.636132	1
TGFBR2	2.07728	2.29897	2.30527	2.2861	2.28461	2.12125	0.893797			TGFBR2	119.475	199.055	201.963	193.242	192.581	132.205	-0.0276153	7.43101	0.893797	1
TGFBR3	1.55088	1.36725	1.40793	1.48123	1.49953	1.51879	0.50178			TGFBR3	35.5531	23.2943	25.582	30.2851	31.5883	33.0207	0.148529	4.90916	0.50178	1

## Sheet: Anti-apoptosis
	log10 TPMs average
Symbol	mock NK			dHIF NK			PValue			Symbol	mock NK	mock NK	mock NK	dHIF AB NK	dHIF AB NK	dHIF AB NK	logFC	logCPM	PValue	FDR
BAK1	2.04881	1.89114	1.8913	2.01136	2.02818	2.10944	0.0978471			BAK1	111.896	77.8283	77.8582	102.651	106.704	128.658	0.319046	6.66227	0.0978471	0.740192
BAX	2.34038	2.30432	2.30186	2.36835	2.37074	2.38824	0.228425			BAX	218.969	201.523	200.382	233.534	234.824	244.475	0.180623	7.7977	0.228425	0.914735
BCL2	2.37162	2.49042	2.48554	2.52572	2.49798	2.41976	0.607822			BCL2	235.298	309.327	305.871	335.522	314.758	262.881	0.082505	8.19674	0.607822	1
BCL2L1	2.0565	2.01406	2.00675	2.08067	2.09153	2.14337	0.119686			BCL2L1	113.894	103.29	101.567	120.412	123.462	139.115	0.247855	6.87282	0.119686	0.789471
BCL2L11	1.77725	2.00433	1.97643	2.0388	2.04736	1.87168	0.361461			BCL2L11	59.8753	101.002	94.7177	109.345	111.523	74.4189	0.186686	6.51662	0.361461	0.970576
BID	1.67328	1.47239	1.43397	1.56561	1.53958	1.66892	0.497375			BID	47.1286	29.6747	27.1626	36.7795	34.64	46.657	0.165648	5.2189	0.497375	1
BMF	1.17668	1.44699	1.49091	1.41571	1.46347	1.18951	0.754807			BMF	15.0205	27.9893	30.9677	26.0439	29.0719	15.4708	-0.0908013	4.59224	0.754807	1
MCL1	2.69205	2.76979	2.76177	2.77512	2.77758	2.75394	0.633891			MCL1	492.094	588.558	577.79	595.829	599.214	567.467	0.0698534	9.1543	0.633891	1

## Sheet: Proliferation
	log10 TPMs average
Symbol	mock NK			dHIF NK			PValue			Symbol	mock NK	mock NK	mock NK	dHIF AB NK	dHIF AB NK	dHIF AB NK	logFC	logCPM	PValue	FDR
AURKA	1.90641	1.94389	1.93713	1.85794	1.86918	1.89258	0.192095			AURKA	80.6147	87.8804	86.5221	72.1012	73.9915	78.0878	-0.202629	6.32285	0.192095	0.882747
FOXM1	2.06146	2.16693	2.1288	2.11886	2.1634	2.0724	0.877054			FOXM1	115.203	146.869	134.525	131.479	145.681	118.141	-0.0245234	7.04353	0.877054	1
MKI67	2.97362	3.07506	3.08111	3.10002	3.10571	2.9566	0.894952			MKI67	941.056	1188.67	1205.34	1258.99	1275.58	904.889	0.0220411	10.137	0.894952	1
PCNA	2.40242	2.32062	2.33188	2.31616	2.30294	2.3553	0.489758			PCNA	252.593	209.227	214.725	207.092	200.88	226.62	-0.110688	7.77509	0.489758	1
PLK1	2.1485	2.17487	2.18092	2.20728	2.18138	2.23633	0.436347			PLK1	140.766	149.577	151.677	161.167	151.838	172.319	0.118674	7.27378	0.436347	0.988031
