# Supplementary material for: Characterization of HIF-1α Knockout Primary Human Natural Killer Cells Including Populations in Allogeneic Glioblastoma
Source: Int J Mol Sci. 2024 May 28;25(11):5896. doi: 10.3390/ijms25115896 (PMC11173110; doi:10.3390/ijms25115896)
Supplement: Supplementary file 1 [file ijms-25-05896-s001.zip › Supplementary Table S2 hypoxia dHIF NK Volcano plot.xlsx]

## Sheet: Sheet1
	ID	Symbol	ExpMean	mock NK	dHIF NK	log2FC	lfcSE	Stat	p-value	padj
	ENSG00000176171.11	BNIP3	49.032	89.009	9.056	-3.162	0.18	-17.581	3.4e-69	7.8e-65
	ENSG00000114023.15	FAM162A	81.679	135.783	27.575	-2.259	0.136	-16.4	1.9e-60	2.2e-56
	ENSG00000102144.14	PGK1	1251.02	1928.91	573.128	-1.749	0.12	-14.637	1.6e-48	1.2e-44
	ENSG00000170525.20	PFKFB3	81.332	115.49	47.174	-1.274	0.101	-14.537	7.1e-48	4.0e-44
	ENSG00000159399.9	HK2	29.488	47.712	11.264	-1.99	0.154	-13.302	2.2e-40	1.0e-36
	ENSG00000074800.14	ENO1	4327.09	6348.07	2306.1	-1.46	0.118	-12.578	2.8e-36	1.1e-32
	ENSG00000177181.14	RIMKLA	4.284	7.314	1.253	-1.884	0.203	-11.961	5.7e-33	1.8e-29
	ENSG00000141526.16	SLC16A3	773.805	1064.39	483.219	-1.138	0.102	-10.448	1.5e-25	4.3e-22
	ENSG00000104765.15	BNIP3L	109.888	158.032	61.744	-1.342	0.142	-10.005	1.5e-23	3.7e-20
	ENSG00000135766.8	EGLN1	38.342	51.843	24.84	-1.032	0.102	-9.665	4.3e-22	9.7e-19
	ENSG00000122884.12	P4HA1	77.216	105.816	48.617	-1.106	0.13	-8.777	1.7e-18	3.5e-15
	ENSG00000171314.8	PGAM1	810.439	1120.78	500.099	-1.163	0.139	-8.517	1.6e-17	3.1e-14
	ENSG00000139832.4	RAB20	5.063	9.085	1.04	-2.305	0.377	-8.362	6.2e-17	1.1e-13
	ENSG00000162433.14	AK4	124.149	170.981	77.317	-1.135	0.143	-8.193	2.5e-16	4.1e-13
	ENSG00000075618.17	FSCN1	11.54	16.046	7.034	-1.085	0.16	-8.16	3.4e-16	5.1e-13
	ENSG00000165802.22	NSMF	51.104	70.353	31.856	-1.119	0.138	-8.141	3.9e-16	5.6e-13
	ENSG00000102878.16	HSF4	52.07	80.562	23.579	-1.73	0.235	-7.991	1.3e-15	1.8e-12
	ENSG00000079739.15	PGM1	70.374	95.642	45.106	-1.068	0.143	-7.959	1.7e-15	2.2e-12
	ENSG00000171246.5	NPTX1	5.183	2.195	8.172	1.521	0.265	7.834	4.7e-15	5.6e-12
	ENSG00000152256.13	PDK1	22.662	34.238	11.085	-1.544	0.157	-7.588	3.3e-14	3.7e-11
	ENSG00000100644.16	HIF1A	61.917	77.916	45.918	-0.75	0.148	-7.472	7.9e-14	8.2e-11
	ENSG00000108861.8	DUSP3	4.467	6.628	2.306	-1.206	0.247	-7.472	7.9e-14	8.2e-11
	ENSG00000111669.14	TPI1	2209.45	2984.65	1434.25	-1.057	0.146	-7.364	1.8e-13	1.8e-10
	ENSG00000114268.11	PFKFB4	51.017	85.496	16.538	-2.302	0.325	-7.287	3.2e-13	3.0e-10
	ENSG00000131746.12	TNS4	7.747	11.713	3.782	-1.411	0.22	-7.281	3.3e-13	3.0e-10
	ENSG00000276701.2	MIF	1472.69	1915.32	1030.07	-0.894	0.128	-7.266	3.7e-13	3.2e-10
	ENSG00000113739.10	STC2	19.439	29.978	8.9	-1.646	0.25	-6.946	3.7e-12	3.2e-9
	ENSG00000167695.14	FAM57A	25.562	34.322	16.802	-0.989	0.141	-6.938	4.0e-12	3.2e-9
	ENSG00000185897.6	FFAR3	11.779	17.363	6.194	-1.352	0.21	-6.883	5.8e-12	4.6e-9
	ENSG00000147872.9	PLIN2	98.467	124.884	72.05	-0.785	0.117	-6.878	6.1e-12	4.6e-9
	ENSG00000060982.14	BCAT1	16.891	21.438	12.345	-0.75	0.145	-6.806	1.0e-11	7.4e-9
	ENSG00000265972.5	TXNIP	145.289	206.482	84.096	-1.286	0.204	-6.756	1.4e-11	1.0e-8
	ENSG00000113088.5	GZMK	294.867	409.547	180.187	-1.18	0.181	-6.638	3.2e-11	2.2e-8
	ENSG00000161958.10	FGF11	12.505	16.647	8.363	-0.914	0.17	-6.632	3.3e-11	2.2e-8
	ENSG00000175414.6	ARL10	12.419	11.366	13.472	0.227	0.149	-6.53	6.6e-11	4.3e-8
	ENSG00000067057.16	PFKP	276.069	334.82	217.317	-0.621	0.098	-6.31	2.8e-10	1.8e-7
	ENSG00000083444.16	PLOD1	65.501	81.329	49.672	-0.7	0.117	-6.156	7.4e-10	4.6e-7
	ENSG00000111640.14	GAPDH	4814.78	6077.96	3551.6	-0.775	0.128	-6.132	8.7e-10	5.2e-7
	ENSG00000105220.15	GPI	817.187	1040.31	594.064	-0.807	0.135	-6.114	9.7e-10	5.7e-7
	ENSG00000140939.14	NOL3	38.464	59.208	17.721	-1.685	0.282	-6.083	1.2e-9	6.7e-7
	ENSG00000197037.10	ZSCAN25	29.122	36.551	21.694	-0.727	0.152	-6.033	1.6e-9	8.9e-7
	ENSG00000178802.17	MPI	61.131	83.055	39.207	-1.064	0.187	-5.97	2.4e-9	1.3e-6
	ENSG00000114480.12	GBE1	31.992	47.167	16.817	-1.435	0.253	-5.912	3.4e-9	1.8e-6
	ENSG00000134802.17	SLC43A3	102.007	133.245	70.768	-0.903	0.136	-5.869	4.4e-9	2.3e-6
	ENSG00000125740.13	FOSB	61.54	31.723	91.358	1.497	0.266	5.844	5.1e-9	2.6e-6
	ENSG00000103249.17	CLCN7	67.329	54.333	80.324	0.556	0.103	5.824	5.7e-9	2.8e-6
	ENSG00000069998.12	HDHD5	30.985	40.135	21.836	-0.849	0.157	-5.782	7.4e-9	3.6e-6
	ENSG00000105877.17	DNAH11	4.239	5.345	3.132	-0.619	0.271	-5.749	9.0e-9	4.3e-6
	ENSG00000236104.2	ZBTB22	1.103	0	2.206	1.681	1.491	5.709	1.1e-8	5.2e-6
	ENSG00000282019.1	GPI	372.107	473.141	271.073	-0.801	0.141	-5.707	1.2e-8	5.2e-6
	ENSG00000242114.5	MTFP1	96.344	122.997	69.691	-0.811	0.146	-5.59	2.3e-8	1.0e-5
	ENSG00000091542.8	ALKBH5	79.245	92.702	65.788	-0.488	0.095	-5.467	4.6e-8	2.0e-5
	ENSG00000008300.16	CELSR3	8.071	9.824	6.319	-0.565	0.124	-5.448	5.1e-8	2.2e-5
	ENSG00000112715.21	VEGFA	36.176	52.584	19.768	-1.367	0.269	-5.389	7.1e-8	3.0e-5
	ENSG00000115866.10	DARS	111.374	146.19	76.557	-0.924	0.16	-5.383	7.3e-8	3.0e-5
	ENSG00000151640.12	DPYSL4	5.568	8.338	2.798	-1.298	0.326	-5.382	7.3e-8	3.0e-5
	ENSG00000164096.12	C4orf3	115.374	145.15	85.597	-0.755	0.127	-5.373	7.7e-8	3.1e-5
	ENSG00000196365.11	LONP1	88.549	108.108	68.99	-0.641	0.128	-5.369	7.9e-8	3.1e-5
	ENSG00000186352.8	ANKRD37	29.925	39.104	20.747	-0.883	0.19	-5.335	9.5e-8	3.7e-5
	ENSG00000081181.7	ARG2	30.879	38.025	23.733	-0.658	0.146	-5.309	1.1e-7	4.2e-5
	ENSG00000132359.14	RAP1GAP2	1.407	0.302	2.512	1.432	0.506	5.302	1.1e-7	4.3e-5
	ENSG00000230108.3	TNF	148.816	105.777	191.855	0.853	0.158	5.255	1.5e-7	5.4e-5
	ENSG00000072682.18	P4HA2	33.175	44.212	22.138	-0.966	0.171	-5.251	1.5e-7	5.4e-5
	ENSG00000164403.14	SHROOM1	21.953	27.497	16.409	-0.711	0.176	-5.246	1.6e-7	5.5e-5
	ENSG00000275074.1	NUDT18	29.354	37.188	21.52	-0.762	0.152	-5.236	1.6e-7	5.7e-5
	ENSG00000170345.9	FOS	139.5	93.377	185.623	0.984	0.223	5.216	1.8e-7	6.2e-5
	ENSG00000149925.18	ALDOA	1887.37	2338.81	1435.92	-0.703	0.139	-5.215	1.8e-7	6.2e-5
	ENSG00000134333.13	LDHA	1634.63	2203.2	1066.06	-1.047	0.216	-5.161	2.5e-7	8.2e-5
	ENSG00000144560.14	VGLL4	58.092	67.318	48.865	-0.454	0.134	-5.134	2.8e-7	9.3e-5
	ENSG00000168329.13	CX3CR1	11.554	6.597	16.51	1.205	0.246	5.123	3.0e-7	9.8e-5
	ENSG00000276482.3	SLC12A7	14.404	8.999	19.81	1.057	0.189	5.11	3.2e-7	1.0e-4
	ENSG00000237172.3	B3GNT9	12.704	16.339	9.068	-0.784	0.171	-5.061	4.2e-7	1.3e-4
	ENSG00000158869.10	FCER1G	657.671	542.382	772.959	0.51	0.094	5.051	4.4e-7	1.4e-4
	ENSG00000072110.13	ACTN1	38.221	44.532	31.911	-0.468	0.133	-5.047	4.5e-7	1.4e-4
	ENSG00000189057.10	FAM111B	19.89	23.698	16.082	-0.532	0.121	-5.035	4.8e-7	1.4e-4
	ENSG00000109107.13	ALDOC	329.034	456.234	201.835	-1.173	0.241	-5.023	5.1e-7	1.5e-4
	ENSG00000152558.14	TMEM123	73.496	82.249	64.744	-0.341	0.094	-5.013	5.3e-7	1.6e-4
	ENSG00000060558.3	GNA15	101.97	131.688	72.253	-0.857	0.179	-4.974	6.6e-7	1.9e-4
	ENSG00000181409.11	AATK	2.361	0.752	3.969	1.504	0.286	4.971	6.6e-7	1.9e-4
	ENSG00000197747.8	S100A10	260.955	325.946	195.965	-0.731	0.143	-4.97	6.7e-7	1.9e-4
	ENSG00000183044.11	ABAT	4.121	3.49	4.752	0.357	0.193	4.961	7.0e-7	2.0e-4
	ENSG00000155189.11	AGPAT5	22.393	27.112	17.675	-0.59	0.115	-4.959	7.1e-7	2.0e-4
	ENSG00000160796.16	NBEAL2	187.096	151.299	222.893	0.556	0.087	4.948	7.5e-7	2.1e-4
	ENSG00000185947.14	ZNF267	18.134	21.255	15.014	-0.475	0.136	-4.924	8.5e-7	2.3e-4
	ENSG00000103064.13	SLC7A6	47.205	41.268	53.142	0.357	0.115	4.911	9.1e-7	2.4e-4
	ENSG00000177150.12	FAM210A	27.217	32.203	22.231	-0.515	0.129	-4.879	1.1e-6	2.8e-4
	ENSG00000105808.17	RASA4	25.193	33.186	17.201	-0.909	0.173	-4.85	1.2e-6	3.2e-4
	ENSG00000131981.15	LGALS3	20.689	28.021	13.357	-1.015	0.199	-4.85	1.2e-6	3.2e-4
	ENSG00000174738.12	NR1D2	2.547	1.355	3.739	1.009	0.295	4.804	1.6e-6	4.0e-4
	ENSG00000105835.11	NAMPT	44.419	53.954	34.885	-0.615	0.131	-4.794	1.6e-6	4.1e-4
	ENSG00000198624.12	CCDC69	91.248	73.406	109.089	0.565	0.169	4.784	1.7e-6	4.3e-4
	ENSG00000125505.16	MBOAT7	47.562	54.605	40.519	-0.421	0.1	-4.782	1.7e-6	4.3e-4
	ENSG00000213672.7	NCKIPSD	45.264	59.732	30.796	-0.934	0.208	-4.757	2.0e-6	4.8e-4
	ENSG00000270629.5	NBPF14	20.4	16.4	24.399	0.546	0.12	4.756	2.0e-6	4.8e-4
	ENSG00000167900.11	TK1	226.349	271.573	181.125	-0.582	0.121	-4.744	2.1e-6	5.0e-4
	ENSG00000147852.15	VLDLR	14.502	21.65	7.355	-1.439	0.321	-4.726	2.3e-6	5.4e-4
	ENSG00000163453.11	IGFBP7	156.483	178.837	134.128	-0.412	0.094	-4.72	2.4e-6	5.5e-4
	ENSG00000270505.1	IGHV1OR15-1	336.151	437.663	234.64	-0.897	0.206	-4.678	2.9e-6	6.7e-4
	ENSG00000129521.13	EGLN3	67.453	93.606	41.3	-1.161	0.271	-4.671	3.0e-6	6.9e-4
	ENSG00000068831.18	RASGRP2	48.276	36.538	60.014	0.701	0.162	4.654	3.3e-6	7.4e-4
	ENSG00000214517.9	PPME1	29.823	34.094	25.552	-0.402	0.146	-4.65	3.3e-6	7.5e-4
	ENSG00000177106.14	EPS8L2	33.331	40.57	26.092	-0.618	0.145	-4.643	3.4e-6	7.7e-4
	ENSG00000197930.12	ERO1A	159.24	186.802	131.678	-0.501	0.115	-4.627	3.7e-6	8.2e-4
	ENSG00000172375.12	C2CD2L	27.172	20.817	33.528	0.662	0.103	4.623	3.8e-6	8.3e-4
	ENSG00000170379.20	TCAF2	21.654	27.535	15.773	-0.767	0.182	-4.569	4.9e-6	0.001
	ENSG00000162889.10	MAPKAPK2	102.964	91.114	114.814	0.33	0.092	4.564	5.0e-6	0.001
	ENSG00000285043.1	ALDOA	151.021	182.504	119.538	-0.606	0.14	-4.533	5.8e-6	0.001
	ENSG00000133816.14	MICAL2	26.261	34.263	18.258	-0.873	0.164	-4.519	6.2e-6	0.001
	ENSG00000035664.11	DAPK2	48.263	37.428	59.098	0.645	0.108	4.518	6.2e-6	0.001
	ENSG00000161405.16	IKZF3	33.345	27.443	39.247	0.501	0.102	4.485	7.3e-6	0.002
	ENSG00000116863.10	ADPRHL2	38.51	46.99	30.03	-0.629	0.15	-4.455	8.4e-6	0.002
	ENSG00000130810.19	PPAN	97.392	122.169	72.616	-0.743	0.148	-4.443	8.9e-6	0.002
	ENSG00000169918.9	OTUD7A	5.633	6.604	4.663	-0.425	0.275	-4.435	9.2e-6	0.002
	ENSG00000113319.12	RASGRF2	1.599	0.876	2.321	0.824	0.292	4.427	9.6e-6	0.002
	ENSG00000114120.11	SLC25A36	83.465	103.873	63.056	-0.711	0.182	-4.404	1.1e-5	0.002
	ENSG00000164603.11	BMT2	10.035	12.769	7.302	-0.73	0.167	-4.4	1.1e-5	0.002
	ENSG00000130787.13	HIP1R	24.662	19.56	29.764	0.581	0.116	4.398	1.1e-5	0.002
	ENSG00000155090.14	KLF10	10.483	14.651	6.314	-1.098	0.282	-4.386	1.2e-5	0.002
	ENSG00000172824.14	CES4A	11.233	15.136	7.329	-0.954	0.225	-4.381	1.2e-5	0.002
	ENSG00000099875.14	MKNK2	263.869	331.465	196.272	-0.753	0.173	-4.344	1.4e-5	0.003
	ENSG00000129038.15	LOXL1	10.85	14.055	7.646	-0.8	0.166	-4.343	1.4e-5	0.003
	ENSG00000120306.10	CYSTM1	43.523	51.644	35.402	-0.532	0.138	-4.332	1.5e-5	0.003
	ENSG00000115457.9	IGFBP2	42.985	76.295	9.675	-2.856	0.697	-4.303	1.7e-5	0.003
	ENSG00000175105.6	ZNF654	11.288	13.066	9.51	-0.42	0.134	-4.296	1.7e-5	0.003
	ENSG00000102871.15	TRADD	69.505	82.598	56.412	-0.542	0.157	-4.271	1.9e-5	0.004
	ENSG00000179918.18	SEPHS2	87.727	67.217	108.237	0.679	0.153	4.262	2.0e-5	0.004
	ENSG00000196968.10	FUT11	59.592	79.278	39.906	-0.973	0.237	-4.262	2.0e-5	0.004
	ENSG00000147883.10	CDKN2B	20.696	13.758	27.633	0.956	0.189	4.26	2.0e-5	0.004
	ENSG00000205744.9	DENND1C	114.142	95.564	132.72	0.47	0.093	4.254	2.1e-5	0.004
	ENSG00000125434.10	SLC25A35	6.642	4.35	8.933	0.893	0.217	4.253	2.1e-5	0.004
	ENSG00000167508.11	MVD	190.713	166.83	214.596	0.361	0.093	4.248	2.2e-5	0.004
	ENSG00000166484.19	MAPK7	25.008	29.086	20.931	-0.456	0.13	-4.246	2.2e-5	0.004
	ENSG00000280759.2	AP2A2	4.686	3.408	5.963	0.66	0.205	4.246	2.2e-5	0.004
	ENSG00000100077.14	GRK3	5.794	7.488	4.099	-0.735	0.204	-4.245	2.2e-5	0.004
	ENSG00000124126.13	PREX1	145.47	120.86	170.079	0.489	0.113	4.221	2.4e-5	0.004
	ENSG00000142347.17	MYO1F	352.851	311.523	394.178	0.339	0.084	4.217	2.5e-5	0.004
	ENSG00000127124.15	HIVEP3	8.052	6.964	9.14	0.348	0.136	4.211	2.5e-5	0.004
	ENSG00000022567.9	SLC45A4	7.55	5.855	9.245	0.58	0.177	4.205	2.6e-5	0.004
	ENSG00000134590.13	RTL8C	49.163	57.734	40.592	-0.498	0.128	-4.203	2.6e-5	0.004
	ENSG00000072135.12	PTPN18	149.881	126.733	173.029	0.446	0.093	4.199	2.7e-5	0.004
	ENSG00000073350.13	LLGL2	38.199	30.917	45.481	0.542	0.153	4.191	2.8e-5	0.004
	ENSG00000130164.13	LDLR	63.581	56.43	70.732	0.321	0.108	4.179	2.9e-5	0.005
	ENSG00000176845.12	METRNL	22.697	30.723	14.671	-1.017	0.241	-4.155	3.2e-5	0.005
	ENSG00000110697.12	PITPNM1	154.934	139.029	170.839	0.295	0.099	4.151	3.3e-5	0.005
	ENSG00000113504.20	SLC12A7	20.381	17.454	23.308	0.397	0.113	4.151	3.3e-5	0.005
	ENSG00000143847.15	PPFIA4	45.761	67.584	23.937	-1.46	0.395	-4.149	3.3e-5	0.005
	ENSG00000125735.10	TNFSF14	20.737	13.543	27.931	0.992	0.226	4.122	3.8e-5	0.006
	ENSG00000110492.15	MDK	5.476	3.081	7.871	1.12	0.342	4.103	4.1e-5	0.006
	ENSG00000151093.7	OXSM	16.746	20.244	13.247	-0.576	0.201	-4.097	4.2e-5	0.006
	ENSG00000148400.10	NOTCH1	48.538	40.041	57.035	0.5	0.116	4.084	4.4e-5	0.007
	ENSG00000182749.5	PAQR7	4.975	6.456	3.494	-0.73	0.225	-4.075	4.6e-5	0.007
	ENSG00000204856.11	FAM216A	16.05	19.867	12.233	-0.657	0.17	-4.074	4.6e-5	0.007
	ENSG00000285277.1	AC254813.2	39.355	48.923	29.788	-0.697	0.163	-4.072	4.7e-5	0.007
	ENSG00000171608.15	PIK3CD	223.732	198.517	248.946	0.325	0.081	4.068	4.7e-5	0.007
	ENSG00000137880.5	GCHFR	77.733	96.912	58.554	-0.717	0.189	-4.048	5.2e-5	0.008
	ENSG00000185896.10	LAMP1	69.438	56.287	82.589	0.545	0.13	4.02	5.8e-5	0.008
	ENSG00000111424.10	VDR	8.12	9.409	6.831	-0.411	0.138	-4.01	6.1e-5	0.009
	ENSG00000285017.1	AC275440.2	13.469	17.57	9.368	-0.841	0.234	-3.998	6.4e-5	0.009
	ENSG00000107281.9	NPDC1	10.241	6.786	13.697	0.917	0.224	3.985	6.8e-5	0.01
	ENSG00000186350.9	RXRA	68.844	87.892	49.796	-0.807	0.197	-3.956	7.6e-5	0.011
	ENSG00000138316.10	ADAMTS14	2.532	1.734	3.33	0.664	0.23	3.954	7.7e-5	0.011
	ENSG00000196329.11	GIMAP5	138.1	162.636	113.564	-0.514	0.163	-3.949	7.8e-5	0.011
	ENSG00000166123.13	GPT2	7.397	7.835	6.959	-0.151	0.163	-3.942	8.1e-5	0.011
	ENSG00000132199.18	ENOSF1	67.576	80.904	54.248	-0.568	0.168	-3.939	8.2e-5	0.011
	ENSG00000106665.15	CLIP2	11.311	9.311	13.311	0.473	0.149	3.939	8.2e-5	0.011
	ENSG00000182732.17	RGS6	17.638	25.09	10.187	-1.222	0.224	-3.936	8.3e-5	0.011
	ENSG00000228451.3	SDAD1P1	1.077	1.682	0.472	-0.866	0.456	-3.931	8.5e-5	0.012
	ENSG00000284057.1	AP001273.2	0.186	0.371	0	-0.456	1.588	-3.92	8.9e-5	0.012
	ENSG00000271425.7	NBPF10	3.856	3.141	4.57	0.428	0.129	3.916	9.0e-5	0.012
	ENSG00000235307.9	BRD2	42.653	31.541	53.765	0.751	0.186	3.903	9.5e-5	0.013
	ENSG00000171223.5	JUNB	115.626	85.166	146.086	0.771	0.192	3.898	9.7e-5	0.013
	ENSG00000168209.4	DDIT4	268.069	380.306	155.832	-1.282	0.35	-3.887	1.0e-4	0.013
	ENSG00000188677.14	PARVB	65.946	76.584	55.309	-0.462	0.113	-3.886	1.0e-4	0.013
	ENSG00000070882.12	OSBPL3	96.604	88.152	105.057	0.251	0.14	3.882	1.0e-4	0.014
	ENSG00000103507.13	BCKDK	45.373	51.98	38.765	-0.414	0.136	-3.879	1.0e-4	0.014
	ENSG00000203812.2	HIST2H2AA3	9	2.8e-4	17.999	4.247	2.22	3.877	1.1e-4	0.014
	ENSG00000136830.11	FAM129B	40.327	47.187	33.468	-0.483	0.158	-3.873	1.1e-4	0.014
	ENSG00000197746.13	PSAP	205.31	178.719	231.9	0.374	0.088	3.858	1.1e-4	0.015
	ENSG00000188994.12	ZNF292	25.518	32.59	18.447	-0.789	0.226	-3.856	1.2e-4	0.015
	ENSG00000106070.18	GRB10	5.015	6.434	3.595	-0.694	0.381	-3.853	1.2e-4	0.015
	ENSG00000175832.12	ETV4	10.982	13.476	8.488	-0.609	0.164	-3.853	1.2e-4	0.015
	ENSG00000144749.13	LRIG1	17.309	14.548	20.071	0.439	0.137	3.852	1.2e-4	0.015
	ENSG00000274276.4	CBSL	0.523	1.042	0.005	-1.022	1.529	-3.845	1.2e-4	0.015
	ENSG00000188305.5	PEAK3	2.16	1.325	2.995	0.781	0.297	3.84	1.2e-4	0.015
	ENSG00000196781.14	TLE1	17.929	12.293	23.564	0.886	0.207	3.84	1.2e-4	0.015
	ENSG00000219607.3	PPP1R3G	0.481	0.76	0.201	-0.551	0.507	-3.836	1.2e-4	0.015
	ENSG00000085978.21	ATG16L1	44.728	34.272	55.184	0.672	0.12	3.834	1.3e-4	0.015
	ENSG00000136213.9	CHST12	171.851	145.868	197.833	0.437	0.099	3.831	1.3e-4	0.015
	ENSG00000033170.16	FUT8	66.16	76.054	56.267	-0.428	0.111	-3.83	1.3e-4	0.015
	ENSG00000213639.9	PPP1CB	159.665	171.953	147.377	-0.221	0.088	-3.83	1.3e-4	0.015
	ENSG00000212864.3	RNF208	6.849	9.163	4.534	-0.877	0.272	-3.827	1.3e-4	0.015
	ENSG00000175040.5	CHST2	5.324	4.203	6.445	0.517	0.154	3.825	1.3e-4	0.015
	ENSG00000163516.13	ANKZF1	101.374	139.02	63.727	-1.113	0.298	-3.825	1.3e-4	0.015
	ENSG00000198146.4	ZNF770	9.516	11.162	7.871	-0.455	0.131	-3.816	1.4e-4	0.016
	ENSG00000004468.12	CD38	63.857	51.611	76.103	0.551	0.132	3.816	1.4e-4	0.016
	ENSG00000284933.1	AC243837.3	0.135	0.27	0	-0.345	1.723	-3.808	1.4e-4	0.016
	ENSG00000177879.15	AP3S1	93.266	109.379	77.153	-0.498	0.127	-3.807	1.4e-4	0.016
	ENSG00000116062.14	MSH6	56.844	63.134	50.553	-0.315	0.099	-3.779	1.6e-4	0.018
	ENSG00000161921.14	CXCL16	2.063	3.052	1.075	-0.966	0.38	-3.759	1.7e-4	0.019
	ENSG00000225151.10	GOLGA2P7	5.124	6.772	3.476	-0.796	0.257	-3.757	1.7e-4	0.02
	ENSG00000141959.16	PFKL	217.534	254.243	180.825	-0.489	0.149	-3.741	1.8e-4	0.021
	ENSG00000026652.13	AGPAT4	9.746	13.627	5.865	-1.091	0.301	-3.727	1.9e-4	0.022
	ENSG00000123933.16	MXD4	21.922	17.168	26.676	0.607	0.178	3.722	2.0e-4	0.022
	ENSG00000187954.12	CYHR1	30.475	25.739	35.211	0.437	0.127	3.706	2.1e-4	0.023
	ENSG00000107282.7	APBA1	3.879	6.28	1.478	-1.555	0.296	-3.704	2.1e-4	0.024
	ENSG00000117280.12	RAB29	43.295	34.41	52.18	0.587	0.152	3.692	2.2e-4	0.025
	ENSG00000105290.11	APLP1	1.249	1.881	0.618	-0.833	0.564	-3.69	2.2e-4	0.025
	ENSG00000056558.10	TRAF1	26.068	31.414	20.721	-0.578	0.17	-3.677	2.4e-4	0.026
	ENSG00000275122.4	THEMIS	13.972	18.368	9.576	-0.873	0.249	-3.677	2.4e-4	0.026
	ENSG00000084676.15	NCOA1	23.268	20.349	26.188	0.349	0.114	3.675	2.4e-4	0.026
	ENSG00000158470.5	B4GALT5	37.339	31.372	43.306	0.453	0.119	3.674	2.4e-4	0.026
	ENSG00000283537.2	AC073264.3	10.395	13.69	7.1	-0.859	0.254	-3.672	2.4e-4	0.026
	ENSG00000116977.18	LGALS8	103.165	117.239	89.091	-0.392	0.102	-3.669	2.4e-4	0.026
	ENSG00000164105.3	SAP30	36.457	43.431	29.482	-0.544	0.164	-3.662	2.5e-4	0.026
	ENSG00000188566.13	NDOR1	43.541	36.63	50.452	0.451	0.119	3.662	2.5e-4	0.026
	ENSG00000065923.9	SLC9A7	7.772	8.664	6.881	-0.294	0.128	-3.66	2.5e-4	0.026
	ENSG00000124181.14	PLCG1	69.061	82.294	55.828	-0.552	0.131	-3.655	2.6e-4	0.027
	ENSG00000113721.13	PDGFRB	19.664	16.67	22.659	0.421	0.112	3.653	2.6e-4	0.027
	ENSG00000153406.13	NMRAL1	59.731	70.435	49.027	-0.514	0.134	-3.651	2.6e-4	0.027
	ENSG00000214193.10	SH3D21	19.969	26.668	13.27	-0.955	0.306	-3.645	2.7e-4	0.028
	ENSG00000085788.13	DDHD2	40.692	44.145	37.239	-0.24	0.103	-3.639	2.7e-4	0.028
	ENSG00000115904.12	SOS1	93.411	80.15	106.672	0.408	0.144	3.638	2.7e-4	0.028
	ENSG00000196372.12	ASB13	1.832	2.508	1.156	-0.702	0.312	-3.636	2.8e-4	0.028
	ENSG00000182985.17	CADM1	5.494	7.467	3.52	-0.906	0.232	-3.635	2.8e-4	0.028
	ENSG00000166311.9	SMPD1	35.503	30.224	40.781	0.42	0.112	3.633	2.8e-4	0.028
	ENSG00000099785.10	MARCH2	27.464	21.363	33.565	0.628	0.195	3.625	2.9e-4	0.029
	ENSG00000165983.14	PTER	12.844	13.836	11.851	-0.207	0.136	-3.625	2.9e-4	0.029
	ENSG00000103056.11	SMPD3	3.205	1.764	4.645	1.03	0.209	3.624	2.9e-4	0.029
	ENSG00000186918.13	ZNF395	159.785	211.408	108.162	-0.96	0.278	-3.623	2.9e-4	0.029
	ENSG00000168159.11	RNF187	85.137	93.529	76.746	-0.282	0.088	-3.607	3.1e-4	0.031
	ENSG00000235333.3	PVRIG2P	5.985	2.973	8.997	1.331	0.432	3.6	3.2e-4	0.031
	ENSG00000167397.14	VKORC1	187.794	213.707	161.882	-0.399	0.12	-3.589	3.3e-4	0.033
	ENSG00000176700.19	SCAND2P	9.896	12.853	6.938	-0.803	0.222	-3.585	3.4e-4	0.033
	ENSG00000106211.8	HSPB1	47.896	57.539	38.253	-0.577	0.167	-3.582	3.4e-4	0.033
	ENSG00000103254.9	FAM173A	19.957	13.641	26.273	0.897	0.255	3.58	3.4e-4	0.033
	ENSG00000101654.17	RNMT	16.247	18.559	13.934	-0.389	0.147	-3.566	3.6e-4	0.035
	ENSG00000172081.13	MOB3A	347.205	405.804	288.605	-0.49	0.156	-3.558	3.7e-4	0.036
	ENSG00000171848.14	RRM2	480.595	550.856	410.335	-0.424	0.126	-3.555	3.8e-4	0.036
	ENSG00000174371.16	EXO1	20.66	24.377	16.943	-0.5	0.15	-3.553	3.8e-4	0.036
	ENSG00000177494.5	ZBED2	3.028	4.041	2.014	-0.742	0.293	-3.55	3.8e-4	0.036
	ENSG00000125629.14	INSIG2	46.934	63.448	30.42	-1.036	0.276	-3.544	3.9e-4	0.037
	ENSG00000143476.17	DTL	50.278	59.849	40.707	-0.545	0.166	-3.544	3.9e-4	0.037
	ENSG00000139626.15	ITGB7	279.286	243.503	315.068	0.37	0.096	3.543	3.9e-4	0.037
	ENSG00000162231.13	NXF1	52.845	41.266	64.424	0.63	0.105	3.543	4.0e-4	0.037
	ENSG00000167325.14	RRM1	113.707	109.368	118.046	0.109	0.091	-3.54	4.0e-4	0.037
	ENSG00000241343.9	RPL36A	1498.48	1685.3	1311.66	-0.361	0.116	-3.54	4.0e-4	0.037
	ENSG00000240344.8	PPIL3	79.962	90.065	69.858	-0.362	0.147	-3.534	4.1e-4	0.038
	ENSG00000120451.10	SNX19	24.708	20.854	28.562	0.436	0.149	3.532	4.1e-4	0.038
	ENSG00000139496.15	NUP58	59.13	65.621	52.64	-0.313	0.112	-3.53	4.1e-4	0.038
	ENSG00000204304.11	PBX2	2.945	4.114	1.777	-0.881	0.347	-3.526	4.2e-4	0.038
	ENSG00000158006.13	PAFAH2	15.461	11.498	19.425	0.709	0.133	3.524	4.2e-4	0.038
	ENSG00000124575.6	HIST1H1D	5.153	9.002	1.304	-2.118	0.788	-3.523	4.3e-4	0.038
	ENSG00000109501.13	WFS1	2.339	1.674	3.004	0.583	0.295	3.52	4.3e-4	0.039
	ENSG00000117139.16	KDM5B	20.153	26.186	14.12	-0.846	0.243	-3.51	4.5e-4	0.04
	ENSG00000174996.11	KLC2	33.017	26.55	39.483	0.555	0.178	3.5	4.6e-4	0.041
	ENSG00000172667.10	ZMAT3	6.601	5.117	8.086	0.571	0.181	3.498	4.7e-4	0.042
	ENSG00000153234.13	NR4A2	8.753	6.268	11.237	0.752	0.198	3.497	4.7e-4	0.042
	ENSG00000135722.8	FBXL8	20.941	25.195	16.688	-0.567	0.215	-3.495	4.7e-4	0.042
	ENSG00000130402.11	ACTN4	496.454	446.12	546.787	0.293	0.085	3.487	4.9e-4	0.043
	ENSG00000108379.9	WNT3	0.211	0.377	0.045	-0.397	0.94	-3.484	4.9e-4	0.043
	ENSG00000183625.14	CCR3	8.511	10.909	6.114	-0.743	0.232	-3.481	5.0e-4	0.043
	ENSG00000162645.12	GBP2	125.663	145.51	105.816	-0.456	0.133	-3.481	5.0e-4	0.043
	ENSG00000185634.11	SHC4	3.205	4.527	1.883	-0.939	0.426	-3.477	5.1e-4	0.044
	ENSG00000277626.1	WNT3	0.112	0	0.225	0.292	1.598	3.473	5.2e-4	0.044
	ENSG00000117000.8	RLF	14.869	18.38	11.357	-0.649	0.207	-3.461	5.4e-4	0.046
	ENSG00000134070.4	IRAK2	12.774	10.749	14.798	0.427	0.125	3.46	5.4e-4	0.046
	ENSG00000141562.17	NARF	124.614	140.047	109.182	-0.356	0.108	-3.459	5.4e-4	0.046
	ENSG00000152127.8	MGAT5	31.202	28.158	34.246	0.274	0.094	3.451	5.6e-4	0.047
	ENSG00000145911.5	N4BP3	17.238	21.96	12.517	-0.764	0.241	-3.439	5.8e-4	0.049
	ENSG00000157782.9	CABP1	1.305	2.144	0.465	-1.102	0.593	-3.431	6.0e-4	0.051
	ENSG00000169413.2	RNASE6	4.486	6.078	2.894	-0.862	0.321	-3.422	6.2e-4	0.052
	ENSG00000277953.4	PRPF31	5.83	2.594	9.065	1.486	0.518	3.422	6.2e-4	0.052
	ENSG00000104881.15	PPP1R13L	27.061	35.475	18.647	-0.893	0.354	-3.419	6.3e-4	0.052
	ENSG00000184060.10	ADAP2	0.315	0.536	0.093	-0.491	0.855	-3.414	6.4e-4	0.053
	ENSG00000188820.12	CALHM6	13.085	16.845	9.325	-0.789	0.266	-3.413	6.4e-4	0.053
	ENSG00000103657.13	HERC1	88.632	70.731	106.533	0.584	0.179	3.408	6.6e-4	0.054
	ENSG00000005448.16	WDR54	151.61	190.378	112.843	-0.749	0.231	-3.401	6.7e-4	0.055
	ENSG00000160318.6	CLDND2	60.288	50.448	70.128	0.467	0.151	3.401	6.7e-4	0.055
	ENSG00000180644.7	PRF1	1475.11	1306.62	1643.59	0.331	0.09	3.396	6.9e-4	0.056
	ENSG00000158710.14	TAGLN2	808.94	881.165	736.714	-0.258	0.089	-3.39	7.0e-4	0.057
	ENSG00000165240.19	ATP7A	6.024	7.289	4.76	-0.525	0.253	-3.382	7.2e-4	0.058
	ENSG00000004799.7	PDK4	2.937	4.119	1.755	-0.894	0.292	-3.381	7.2e-4	0.058
	ENSG00000072134.15	EPN2	8.814	9.981	7.646	-0.345	0.176	-3.381	7.2e-4	0.058
	ENSG00000275495.3	AC114936.1	35.673	40.394	30.953	-0.373	0.129	-3.381	7.2e-4	0.058
	ENSG00000063854.12	HAGH	50.731	41.217	60.246	0.537	0.132	3.38	7.2e-4	0.058
	ENSG00000085871.8	MGST2	40.089	47.106	33.072	-0.498	0.156	-3.377	7.3e-4	0.058
	ENSG00000121005.8	CRISPLD1	4.089	5.549	2.63	-0.851	0.384	-3.373	7.4e-4	0.059
	ENSG00000061656.9	SPAG4	16.629	22.277	10.981	-0.958	0.348	-3.37	7.5e-4	0.059
	ENSG00000151151.5	IPMK	4.477	5.394	3.56	-0.488	0.187	-3.369	7.5e-4	0.059
	ENSG00000214796.8	AC098934.1	1.892	3.003	0.781	-1.169	0.69	-3.361	7.8e-4	0.061
	ENSG00000162069.15	BICDL2	11.423	16.557	6.289	-1.268	0.398	-3.36	7.8e-4	0.061
	ENSG00000089060.11	SLC8B1	14.554	12.193	16.916	0.441	0.143	3.355	7.9e-4	0.062
	ENSG00000112759.17	SLC29A1	31.506	36.762	26.25	-0.471	0.155	-3.336	8.5e-4	0.066
	ENSG00000137486.16	ARRB1	58.129	49.466	66.792	0.426	0.11	3.323	8.9e-4	0.069
	ENSG00000185813.10	PCYT2	43.192	33.543	52.841	0.64	0.214	3.322	8.9e-4	0.069
	ENSG00000196502.11	SULT1A1	5.434	6.496	4.373	-0.48	0.189	-3.322	8.9e-4	0.069
	ENSG00000229644.6	NAMPTP1	1.485	2.002	0.968	-0.61	0.326	-3.321	9.0e-4	0.069
	ENSG00000005379.15	TSPOAP1	84.819	69.676	99.962	0.515	0.133	3.32	9.0e-4	0.069
	ENSG00000072518.20	MARK2	48.839	43.034	54.644	0.338	0.099	3.315	9.2e-4	0.07
	ENSG00000107317.12	PTGDS	1.621	0.541	2.701	1.264	0.882	3.312	9.3e-4	0.07
	ENSG00000115548.16	KDM3A	53.344	62.876	43.811	-0.511	0.189	-3.308	9.4e-4	0.071
	ENSG00000169926.10	KLF13	43.553	38.984	48.123	0.297	0.109	3.306	9.5e-4	0.071
	ENSG00000169032.9	MAP2K1	115.311	126.077	104.545	-0.268	0.094	-3.303	9.6e-4	0.072
	ENSG00000164638.10	SLC29A4	1.143	1.797	0.488	-0.911	0.409	-3.301	9.6e-4	0.072
	ENSG00000266094.7	RASSF5	163.267	146.044	180.49	0.304	0.084	3.299	9.7e-4	0.072
	ENSG00000069424.14	KCNAB2	370.081	407.842	332.319	-0.295	0.105	-3.298	9.7e-4	0.072
	ENSG00000155858.5	LSM11	2.668	3.253	2.083	-0.464	0.202	-3.295	9.8e-4	0.073
	ENSG00000137310.11	TCF19	96.711	106.275	87.147	-0.283	0.096	-3.29	0.001	0.074
	ENSG00000105383.14	CD33	1.621	2.379	0.863	-0.859	0.468	-3.289	0.001	0.074
	ENSG00000282183.1	GOLGA2P10	3.132	4.034	2.229	-0.641	0.413	-3.288	0.001	0.074
	ENSG00000253882.6	AC099548.2	21.378	27.295	15.461	-0.781	0.218	-3.287	0.001	0.074
	ENSG00000137309.19	HMGA1	127.181	142.662	111.7	-0.35	0.116	-3.287	0.001	0.074
	ENSG00000167371.18	PRRT2	1.761	2.864	0.658	-1.221	0.554	-3.287	0.001	0.074
	ENSG00000232541.10	COL11A2	0.263	0.15	0.376	0.259	0.839	3.281	0.001	0.075
	ENSG00000088992.17	TESC	161.484	129.053	193.916	0.584	0.173	3.28	0.001	0.075
	ENSG00000184811.3	TUSC5	0.206	0.389	0.023	-0.442	1.287	-3.277	0.001	0.075
	ENSG00000163872.15	YEATS2	31.616	37.066	26.166	-0.487	0.174	-3.276	0.001	0.075
	ENSG00000164109.13	MAD2L1	85.532	94.143	76.922	-0.288	0.097	-3.272	0.001	0.076
	ENSG00000127663.14	KDM4B	46.8	56.232	37.368	-0.577	0.179	-3.271	0.001	0.076
	ENSG00000111674.8	ENO2	166.929	223.336	110.522	-1.008	0.304	-3.269	0.001	0.077
	ENSG00000164574.15	GALNT10	25.824	21.137	30.511	0.509	0.168	3.268	0.001	0.077
	ENSG00000164849.9	GPR146	2.031	2.943	1.12	-0.895	0.676	-3.267	0.001	0.077
	ENSG00000164070.11	HSPA4L	0.678	0.912	0.444	-0.405	0.389	-3.258	0.001	0.079
	ENSG00000140259.6	MFAP1	33.747	37.45	30.045	-0.309	0.106	-3.253	0.001	0.08
	ENSG00000104953.19	TLE6	6.393	9.493	3.292	-1.29	0.433	-3.251	0.001	0.08
	ENSG00000109756.9	RAPGEF2	13.118	10.286	15.95	0.587	0.123	3.251	0.001	0.08
	ENSG00000165512.4	ZNF22	22.313	25.854	18.772	-0.442	0.153	-3.238	0.001	0.084
	ENSG00000171867.16	PRNP	40.251	45.264	35.238	-0.352	0.129	-3.236	0.001	0.084
	ENSG00000106829.18	TLE4	25.435	20.878	29.991	0.502	0.137	3.234	0.001	0.084
	ENSG00000146281.5	PM20D2	6.198	7.178	5.218	-0.395	0.152	-3.232	0.001	0.085
	ENSG00000055163.19	CYFIP2	230.795	203.305	258.286	0.344	0.098	3.228	0.001	0.086
	ENSG00000009694.13	TENM1	1.068	0.813	1.323	0.357	0.208	3.226	0.001	0.086
	ENSG00000134684.10	YARS	167.365	144.216	190.513	0.399	0.105	3.223	0.001	0.086
	ENSG00000166025.17	AMOTL1	2.641	2.78	2.502	-0.11	0.188	-3.209	0.001	0.091
	ENSG00000158887.15	MPZ	2.988	4.638	1.338	-1.27	0.412	-3.207	0.001	0.091
	ENSG00000004455.16	AK2	195.418	217.595	173.241	-0.327	0.108	-3.205	0.001	0.091
	ENSG00000040933.15	INPP4A	162.464	140.967	183.961	0.382	0.116	3.197	0.001	0.094
	ENSG00000115657.13	ABCB6	26.416	30.416	22.416	-0.424	0.166	-3.196	0.001	0.094
	ENSG00000135631.16	RAB11FIP5	4.382	5.077	3.686	-0.375	0.165	-3.194	0.001	0.094
	ENSG00000111671.9	SPSB2	10.628	7.681	13.575	0.747	0.237	3.193	0.001	0.094
	ENSG00000123104.11	ITPR2	9.272	8.499	10.046	0.218	0.12	3.192	0.001	0.094
	ENSG00000198863.7	RUNDC1	10.881	12.71	9.053	-0.448	0.153	-3.189	0.001	0.095
	ENSG00000135245.9	HILPDA	18.197	25.467	10.927	-1.15	0.41	-3.187	0.001	0.095
	ENSG00000170779.10	CDCA4	67.262	75.015	59.509	-0.329	0.107	-3.186	0.001	0.095
	ENSG00000137101.12	CD72	18.371	25.828	10.915	-1.171	0.409	-3.182	0.001	0.096
	ENSG00000164649.19	CDCA7L	26.392	30.787	21.997	-0.467	0.158	-3.18	0.001	0.096
	ENSG00000243207.6	PPAN-P2RY11	9.165	11.361	6.969	-0.633	0.225	-3.18	0.001	0.096
	ENSG00000204422.7	AL662899.1	0.134	0	0.267	0.342	1.675	3.18	0.001	0.096
	ENSG00000147536.11	GINS4	53.635	59.874	47.397	-0.331	0.115	-3.179	0.001	0.096
	ENSG00000069188.16	SDK2	12.67	17.211	8.129	-0.996	0.325	-3.171	0.002	0.099
	ENSG00000278362.4	NCR1	14.573	10.099	19.047	0.853	0.255	3.171	0.002	0.099
	ENSG00000156194.17	PPEF2	11.686	16.975	6.398	-1.281	0.194	-3.165	0.002	0.1
	ENSG00000133256.12	PDE6B	13.468	18.727	8.209	-1.099	0.307	-3.161	0.002	0.101
	ENSG00000072736.18	NFATC3	101.521	91.303	111.739	0.289	0.099	3.161	0.002	0.101
	ENSG00000135679.23	MDM2	84.818	75.226	94.409	0.324	0.096	3.154	0.002	0.103
	ENSG00000062598.17	ELMO2	45.722	38.806	52.637	0.43	0.101	3.145	0.002	0.106
	ENSG00000163660.11	CCNL1	146.835	121.764	171.906	0.494	0.132	3.145	0.002	0.106
	ENSG00000138378.18	STAT4	70.336	62.855	77.817	0.304	0.113	3.144	0.002	0.106
	ENSG00000187531.13	SIRT7	77.18	63.102	91.257	0.525	0.108	3.142	0.002	0.106
	ENSG00000121211.7	MND1	24.612	28.39	20.834	-0.429	0.185	-3.142	0.002	0.106
	ENSG00000116668.12	SWT1	2.318	1.735	2.9	0.512	0.267	3.136	0.002	0.108
	ENSG00000135636.13	DYSF	3.67	4.82	2.519	-0.726	0.28	-3.135	0.002	0.108
	ENSG00000276935.4	MBOAT7	11.969	7.611	16.327	1.009	0.206	3.135	0.002	0.108
	ENSG00000124356.15	STAMBP	57.567	64.106	51.028	-0.324	0.151	-3.134	0.002	0.108
	ENSG00000141452.9	RMC1	34.914	28.358	41.471	0.533	0.136	3.133	0.002	0.108
	ENSG00000196101.9	HLA-DRB3	17.088	22.018	12.158	-0.807	0.28	-3.132	0.002	0.108
	ENSG00000099977.13	DDT	219.784	243.919	195.649	-0.317	0.121	-3.13	0.002	0.108
	ENSG00000275349.4	SMN1	7.298	10.22	4.375	-1.062	0.617	-3.129	0.002	0.108
	ENSG00000108406.9	DHX40	11.65	13.47	9.83	-0.418	0.125	-3.122	0.002	0.11
	ENSG00000136824.18	SMC2	45.406	48.817	41.995	-0.212	0.087	-3.122	0.002	0.11
	ENSG00000154127.9	UBASH3B	51.693	43.131	60.256	0.473	0.103	3.121	0.002	0.111
	ENSG00000276497.3	APBA1	3.56	4.528	2.591	-0.622	0.266	-3.119	0.002	0.111
	ENSG00000135905.19	DOCK10	120.271	115.18	125.361	0.121	0.085	3.119	0.002	0.111
	ENSG00000240053.8	LY6G5B	7.354	5.278	9.429	0.732	0.259	3.116	0.002	0.111
	ENSG00000146205.13	ANO7	2.231	2.932	1.53	-0.636	0.369	-3.116	0.002	0.111
	ENSG00000232632.8	GABBR1	0.077	0	0.155	0.208	1.745	3.114	0.002	0.111
	ENSG00000070540.12	WIPI1	53.494	44.44	62.547	0.484	0.115	3.114	0.002	0.111
	ENSG00000248098.11	BCKDHA	58.724	67.251	50.198	-0.415	0.168	-3.11	0.002	0.112
	ENSG00000173917.10	HOXB2	124.612	105.847	143.378	0.434	0.132	3.109	0.002	0.112
	ENSG00000117308.14	GALE	65.883	73.92	57.847	-0.348	0.142	-3.109	0.002	0.112
	ENSG00000213859.5	KCTD11	21.315	27.116	15.514	-0.768	0.257	-3.106	0.002	0.113
	ENSG00000212866.6	HSPA1B	1.581	3.067	0.096	-1.892	1.614	-3.105	0.002	0.113
	ENSG00000116857.16	TMEM9	25.49	32.275	18.706	-0.756	0.255	-3.105	0.002	0.113
	ENSG00000105963.13	ADAP1	65.962	56.489	75.435	0.411	0.156	3.105	0.002	0.113
	ENSG00000180098.9	TRNAU1AP	51.171	56.353	45.989	-0.288	0.119	-3.099	0.002	0.115
	ENSG00000144320.13	LNPK	23.112	25.593	20.63	-0.298	0.154	-3.095	0.002	0.116
	ENSG00000186648.14	CARMIL3	2.252	1.731	2.772	0.466	0.233	3.095	0.002	0.116
	ENSG00000180448.10	ARHGAP45	282.079	248.435	315.723	0.345	0.101	3.09	0.002	0.117
	ENSG00000102172.15	SMS	89.907	101.362	78.452	-0.366	0.123	-3.089	0.002	0.118
	ENSG00000140950.15	TLDC1	12.573	16.981	8.165	-0.972	0.153	-3.085	0.002	0.118
	ENSG00000160218.12	TRAPPC10	70.454	64.869	76.038	0.226	0.097	3.085	0.002	0.119
	ENSG00000176383.8	B3GNT4	5.124	7.473	2.774	-1.167	0.429	-3.083	0.002	0.119
	ENSG00000104687.13	GSR	54.786	45.17	64.403	0.502	0.166	3.067	0.002	0.125
	ENSG00000265690.7	AC074143.1	4.072	5.944	2.201	-1.117	0.47	-3.054	0.002	0.13
	ENSG00000171681.12	ATF7IP	17.708	19.603	15.813	-0.293	0.133	-3.052	0.002	0.131
	ENSG00000134250.19	NOTCH2	23.716	19.856	27.575	0.454	0.15	3.049	0.002	0.132
	ENSG00000177465.4	ACOT4	3.162	4.179	2.145	-0.72	0.324	-3.048	0.002	0.132
	ENSG00000236296.8	GUSBP5	3.399	4.914	1.885	-1.036	0.422	-3.048	0.002	0.132
	ENSG00000132274.15	TRIM22	49.537	36.939	62.135	0.735	0.234	3.042	0.002	0.133
	ENSG00000170100.13	ZNF778	9.854	6.936	12.771	0.795	0.197	3.042	0.002	0.133
	ENSG00000147459.17	DOCK5	15.181	11.09	19.272	0.746	0.237	3.041	0.002	0.134
	ENSG00000115165.9	CYTIP	194.601	219.006	170.195	-0.362	0.124	-3.039	0.002	0.134
	ENSG00000144655.14	CSRNP1	30.015	25.811	34.219	0.394	0.127	3.039	0.002	0.134
	ENSG00000159208.15	CIART	1.509	2.295	0.722	-0.936	0.542	-3.038	0.002	0.134
	ENSG00000124659.6	TBCC	33.882	28.589	39.174	0.441	0.14	3.038	0.002	0.134
	ENSG00000130811.11	EIF3G	260.766	228.75	292.781	0.355	0.11	3.037	0.002	0.134
	ENSG00000196547.14	MAN2A2	96.392	84.304	108.481	0.36	0.098	3.036	0.002	0.134
	ENSG00000173511.9	VEGFB	51.761	64.43	39.091	-0.707	0.246	-3.035	0.002	0.134
	ENSG00000077514.8	POLD3	29.736	32.002	27.47	-0.213	0.12	-3.031	0.002	0.136
	ENSG00000130940.14	CASZ1	7.028	4.273	9.782	1.032	0.301	3.022	0.003	0.139
	ENSG00000006459.10	KDM7A	7.017	8.746	5.287	-0.632	0.197	-3.02	0.003	0.139
	ENSG00000181896.11	ZNF101	27.113	29.676	24.551	-0.264	0.122	-3.02	0.003	0.139
	ENSG00000054219.10	LY75	5.35	6.163	4.537	-0.371	0.218	-3.019	0.003	0.139
	ENSG00000159216.18	RUNX1	45.709	40.151	51.267	0.345	0.117	3.019	0.003	0.139
	ENSG00000160285.14	LSS	50.352	40.926	59.778	0.536	0.162	3.017	0.003	0.14
	ENSG00000111725.10	PRKAB1	26.714	23.692	29.736	0.316	0.123	3.014	0.003	0.141
	ENSG00000134291.11	TMEM106C	135.652	155.173	116.13	-0.415	0.135	-3.014	0.003	0.141
	ENSG00000110925.6	CSRNP2	11.85	9.154	14.546	0.614	0.14	3.013	0.003	0.141
	ENSG00000198786.2	MT-ND5	1981.8	1579.79	2383.8	0.593	0.186	3.012	0.003	0.141
	ENSG00000008405.11	CRY1	12.844	11.344	14.343	0.314	0.173	3.011	0.003	0.141
	ENSG00000176049.15	JAKMIP2	5.46	4.413	6.506	0.472	0.204	3.009	0.003	0.141
	ENSG00000139437.17	TCHP	35.847	28.586	43.107	0.576	0.132	3.009	0.003	0.141
	ENSG00000145850.8	TIMD4	25.582	32.947	18.218	-0.821	0.299	-3.003	0.003	0.144
	ENSG00000107521.18	HPS1	84.26	76.536	91.984	0.262	0.102	2.999	0.003	0.145
	ENSG00000167850.3	CD300C	13.153	16.359	9.947	-0.665	0.248	-2.992	0.003	0.148
	ENSG00000133119.12	RFC3	24.276	27.455	21.097	-0.365	0.139	-2.99	0.003	0.149
	ENSG00000150938.9	CRIM1	78.669	68.623	88.715	0.366	0.091	2.989	0.003	0.149
	ENSG00000198695.2	MT-ND6	3758.77	2897.89	4619.66	0.673	0.211	2.988	0.003	0.149
	ENSG00000054356.13	PTPRN	0.855	1.368	0.342	-0.819	0.984	-2.986	0.003	0.149
	ENSG00000107263.18	RAPGEF1	109.635	97.247	122.022	0.324	0.107	2.986	0.003	0.149
	ENSG00000173812.10	EIF1	666.559	566.407	766.711	0.436	0.186	2.984	0.003	0.15
	ENSG00000140577.15	CRTC3	30.307	27.011	33.604	0.305	0.128	2.984	0.003	0.15
	ENSG00000173110.7	HSPA6	11.294	13.689	8.9	-0.569	0.212	-2.982	0.003	0.15
	ENSG00000197324.8	LRP10	101.948	92.647	111.249	0.261	0.086	2.982	0.003	0.15
	ENSG00000197136.4	PCNX3	34.747	25.81	43.684	0.737	0.182	2.978	0.003	0.152
	ENSG00000160785.13	SLC25A44	23.394	19.108	27.68	0.512	0.122	2.974	0.003	0.153
	ENSG00000116661.10	FBXO2	22.844	16.897	28.791	0.735	0.213	2.973	0.003	0.153
	ENSG00000164080.13	RAD54L2	10.214	9.038	11.39	0.304	0.104	2.973	0.003	0.153
	ENSG00000206208.11	TAPBP	150.28	129.471	171.089	0.399	0.143	2.972	0.003	0.153
	ENSG00000158292.6	GPR153	2.917	3.799	2.035	-0.661	0.308	-2.967	0.003	0.155
	ENSG00000115956.9	PLEK	122.586	103.291	141.882	0.454	0.154	2.961	0.003	0.158
	ENSG00000137802.13	MAPKBP1	14.029	12.147	15.912	0.363	0.117	2.96	0.003	0.158
	ENSG00000081913.13	PHLPP1	6.732	7.725	5.74	-0.372	0.139	-2.958	0.003	0.159
	ENSG00000151778.10	SERP2	7.099	9.099	5.099	-0.728	0.294	-2.958	0.003	0.159
	ENSG00000110717.12	NDUFS8	155.106	129.124	181.088	0.485	0.15	2.956	0.003	0.159
	ENSG00000132613.14	MTSS1L	4.131	2.879	5.384	0.719	0.237	2.956	0.003	0.159
	ENSG00000166803.12	PCLAF	251.844	285.005	218.683	-0.381	0.12	-2.953	0.003	0.16
	ENSG00000285447.1	ZNF883	0.147	0	0.293	0.371	1.774	2.952	0.003	0.16
	ENSG00000148362.10	PAXX	81.71	69.009	94.411	0.447	0.142	2.95	0.003	0.16
	ENSG00000124574.14	ABCC10	31.941	26.4	37.482	0.49	0.126	2.949	0.003	0.16
	ENSG00000090104.11	RGS1	41.261	51.461	31.061	-0.71	0.237	-2.949	0.003	0.16
	ENSG00000167996.15	FTH1	1835.6	2013.02	1658.19	-0.28	0.097	-2.949	0.003	0.16
	ENSG00000166016.5	ABTB2	4.608	2.776	6.44	0.979	0.4	2.947	0.003	0.161
	ENSG00000154229.11	PRKCA	26.113	21.044	31.182	0.546	0.202	2.94	0.003	0.164
	ENSG00000253203.6	GUSBP3	1.1	1.697	0.502	-0.844	0.608	-2.94	0.003	0.164
	ENSG00000267426.5	AC087289.3	1.282	0.844	1.719	0.56	0.471	2.939	0.003	0.164
	ENSG00000101347.9	SAMHD1	70.429	54.146	86.712	0.67	0.236	2.937	0.003	0.165
	ENSG00000128268.11	MGAT3	3.008	1.724	4.292	0.958	0.348	2.931	0.003	0.168
	ENSG00000147036.11	LANCL3	2.06	2.333	1.787	-0.258	0.256	-2.928	0.003	0.169
	ENSG00000168405.17	CMAHP	66.851	75.638	58.063	-0.376	0.133	-2.927	0.003	0.169
	ENSG00000031691.6	CENPQ	15.84	18.114	13.566	-0.392	0.151	-2.925	0.003	0.17
	ENSG00000177674.15	AGTRAP	139.862	125.17	154.554	0.302	0.094	2.921	0.003	0.171
	ENSG00000276358.2	PLEKHM1	40.127	37.44	42.814	0.189	0.113	2.918	0.004	0.173
	ENSG00000160888.6	IER2	201.255	166.087	236.423	0.507	0.15	2.917	0.004	0.173
	ENSG00000277768.2	CCL3L3	30.443	16.554	44.332	1.369	0.466	2.915	0.004	0.174
	ENSG00000183576.12	SETD3	49.302	43.256	55.347	0.348	0.111	2.912	0.004	0.175
	ENSG00000215788.9	TNFRSF25	22.164	18.107	26.221	0.511	0.139	2.907	0.004	0.177
	ENSG00000276085.1	CCL3L1	30.1	20.243	39.956	0.947	0.299	2.907	0.004	0.177
	ENSG00000176890.15	TYMS	414.212	450.505	377.919	-0.253	0.106	-2.906	0.004	0.178
	ENSG00000104419.14	NDRG1	67.281	81.428	53.133	-0.607	0.198	-2.905	0.004	0.178
	ENSG00000141580.15	WDR45B	56.226	66.511	45.94	-0.524	0.147	-2.899	0.004	0.181
	ENSG00000007545.15	CRAMP1	20.862	18.347	23.377	0.333	0.148	2.898	0.004	0.181
	ENSG00000154978.12	VOPP1	69.199	60.209	78.189	0.372	0.121	2.894	0.004	0.183
	ENSG00000119950.20	MXI1	33.03	45.417	20.643	-1.101	0.414	-2.89	0.004	0.185
	ENSG00000130222.10	GADD45G	37.617	31.164	44.07	0.487	0.158	2.889	0.004	0.185
	ENSG00000149257.13	SERPINH1	11.896	14.685	9.108	-0.634	0.276	-2.888	0.004	0.185
	ENSG00000275746.1	KLF13	74.567	67.218	81.916	0.282	0.089	2.885	0.004	0.186
	ENSG00000274810.4	NPHP3-ACAD11	0.504	0.74	0.268	-0.457	0.757	-2.883	0.004	0.187
	ENSG00000113368.11	LMNB1	166.458	183.462	149.453	-0.294	0.112	-2.882	0.004	0.187
	ENSG00000173011.11	TADA2B	17.371	15.601	19.142	0.279	0.131	2.881	0.004	0.187
	ENSG00000157227.12	MMP14	6.52	6.271	6.768	0.095	0.177	-2.881	0.004	0.187
	ENSG00000052795.12	FNIP2	6.639	7.575	5.703	-0.355	0.126	-2.88	0.004	0.188
	ENSG00000268744.1	AC008758.4	0.097	0.195	0	-0.257	1.765	-2.875	0.004	0.19
	ENSG00000134247.9	PTGFRN	6.441	4.508	8.375	0.767	0.23	2.875	0.004	0.19
	ENSG00000255690.2	TRIL	0.601	0.835	0.368	-0.423	0.419	-2.874	0.004	0.19
	ENSG00000225060.8	PPP1R18	102.341	93.297	111.385	0.253	0.089	2.873	0.004	0.19
	ENSG00000227222.7	DHX16	8.576	6.614	10.539	0.6	0.226	2.871	0.004	0.191
	ENSG00000113742.12	CPEB4	7.053	5.744	8.362	0.473	0.15	2.869	0.004	0.191
	ENSG00000086730.16	LAT2	293.869	247.658	340.079	0.456	0.157	2.869	0.004	0.191
	ENSG00000142002.17	DPP9	129.462	108.398	150.527	0.47	0.132	2.868	0.004	0.192
	ENSG00000278091.4	ZNF85	0.209	0.415	0.003	-0.496	2.157	-2.865	0.004	0.193
	ENSG00000105939.12	ZC3HAV1	35.734	31.917	39.551	0.301	0.109	2.862	0.004	0.194
	ENSG00000088340.15	FER1L4	2.01	2.619	1.401	-0.592	0.439	-2.862	0.004	0.194
	ENSG00000178035.11	IMPDH2	97.431	104.986	89.876	-0.222	0.124	-2.862	0.004	0.194
	ENSG00000073910.21	FRY	0.862	0.31	1.414	0.882	0.352	2.859	0.004	0.195
	ENSG00000182095.14	TNRC18	43.1	36.279	49.921	0.45	0.091	2.859	0.004	0.195
	ENSG00000203485.12	INF2	56.272	63.668	48.875	-0.375	0.129	-2.854	0.004	0.197
	ENSG00000164466.12	SFXN1	170.764	187.881	153.648	-0.288	0.097	-2.854	0.004	0.197
	ENSG00000235588.8	AIF1	23.316	30.015	16.617	-0.816	0.307	-2.852	0.004	0.198
	ENSG00000183258.11	DDX41	107.584	118.925	96.243	-0.302	0.123	-2.848	0.004	0.2
	ENSG00000117984.13	CTSD	562.548	501.696	623.4	0.313	0.11	2.847	0.004	0.2
	ENSG00000166908.17	PIP4K2C	18.889	16.141	21.638	0.401	0.124	2.846	0.004	0.2
	ENSG00000144791.9	LIMD1	33.976	37.595	30.357	-0.3	0.194	-2.845	0.004	0.2
	ENSG00000111252.10	SH2B3	23.842	22.252	25.432	0.185	0.104	2.845	0.004	0.2
	ENSG00000087074.7	PPP1R15A	63.455	43.876	83.034	0.905	0.324	2.844	0.004	0.2
	ENSG00000172766.18	NAA16	14.462	13.041	15.883	0.266	0.163	2.844	0.004	0.2
	ENSG00000167613.15	LAIR1	2.65	1.928	3.372	0.579	0.295	2.844	0.004	0.2
	ENSG00000073111.13	MCM2	127.691	137.293	118.089	-0.216	0.093	-2.843	0.004	0.2
	ENSG00000275031.2	METRNL	95.817	119.308	72.326	-0.714	0.257	-2.843	0.004	0.2
	ENSG00000135127.11	BICDL1	32.148	29.635	34.662	0.219	0.124	2.842	0.004	0.2
	ENSG00000228186.10	PRR3	12.792	15.615	9.969	-0.599	0.183	-2.842	0.004	0.2
	ENSG00000008128.22	CDK11A	81.749	68.379	95.118	0.47	0.124	2.841	0.004	0.2
	ENSG00000026297.15	RNASET2	77.806	89.207	66.405	-0.42	0.172	-2.84	0.005	0.2
	ENSG00000142949.16	PTPRF	0.828	1.552	0.104	-1.209	0.836	-2.839	0.005	0.2
	ENSG00000159140.19	SON	194.996	182.959	207.033	0.177	0.086	2.834	0.005	0.203
	ENSG00000156508.17	EEF1A1	4680.03	5095.76	4264.3	-0.257	0.103	-2.834	0.005	0.203
	ENSG00000125730.16	C3	2.39	1.481	3.3	0.793	0.47	2.831	0.005	0.204
	ENSG00000116641.17	DOCK7	7.1	9.888	4.312	-1.035	0.197	-2.827	0.005	0.206
	ENSG00000121966.6	CXCR4	78.491	100.232	56.749	-0.81	0.294	-2.827	0.005	0.206
	ENSG00000164040.16	PGRMC2	30.249	32.939	27.558	-0.249	0.159	-2.825	0.005	0.206
	ENSG00000239697.10	TNFSF12	159.093	135.976	182.209	0.42	0.129	2.825	0.005	0.206
	ENSG00000131013.3	PPIL4	9.614	11.247	7.982	-0.447	0.172	-2.824	0.005	0.206
	ENSG00000130766.4	SESN2	18.891	16.634	21.149	0.329	0.113	2.823	0.005	0.207
	ENSG00000172057.9	ORMDL3	140.588	124.669	156.508	0.326	0.104	2.822	0.005	0.207
	ENSG00000167123.18	CERCAM	17.707	22.541	12.873	-0.763	0.314	-2.817	0.005	0.21
	ENSG00000089876.11	DHX32	22.737	24.898	20.576	-0.263	0.141	-2.815	0.005	0.211
	ENSG00000224740.8	FLOT1	24.437	16.672	32.202	0.91	0.262	2.814	0.005	0.211
	ENSG00000042088.13	TDP1	54.785	61.07	48.5	-0.326	0.126	-2.812	0.005	0.212
	ENSG00000170017.12	ALCAM	4.918	6.126	3.71	-0.597	0.23	-2.805	0.005	0.216
	ENSG00000099282.9	TSPAN15	3.849	2.645	5.052	0.731	0.328	2.803	0.005	0.217
	ENSG00000137841.11	PLCB2	121.881	109.902	133.86	0.282	0.086	2.801	0.005	0.218
	ENSG00000178695.5	KCTD12	0.629	0.888	0.369	-0.464	0.456	-2.801	0.005	0.218
	ENSG00000067225.17	PKM	2416.3	2815.8	2016.81	-0.481	0.172	-2.8	0.005	0.218
	ENSG00000140332.15	TLE3	46.586	51.14	42.031	-0.277	0.1	-2.799	0.005	0.218
	ENSG00000115159.15	GPD2	20.955	23.381	18.528	-0.32	0.127	-2.799	0.005	0.218
	ENSG00000277303.2	EPOP	9.929	12.142	7.717	-0.592	0.241	-2.795	0.005	0.22
	ENSG00000087095.12	NLK	7.52	5.978	9.062	0.528	0.154	2.795	0.005	0.22
	ENSG00000119844.15	AFTPH	24.667	22.266	27.068	0.271	0.099	2.788	0.005	0.224
	ENSG00000067082.14	KLF6	131.342	111.44	151.243	0.437	0.144	2.784	0.005	0.226
	ENSG00000172893.15	DHCR7	77.021	69.676	84.367	0.272	0.126	2.783	0.005	0.227
	ENSG00000166012.16	TAF1D	62.401	64.718	60.083	-0.106	0.105	-2.781	0.005	0.228
	ENSG00000074356.16	NCBP3	23.897	20.656	27.137	0.378	0.099	2.779	0.005	0.229
	ENSG00000126870.15	WDR60	6.894	8.39	5.399	-0.553	0.213	-2.778	0.005	0.229
	ENSG00000118900.14	UBN1	37.77	33.922	41.619	0.287	0.104	2.777	0.005	0.229
	ENSG00000124155.17	PIGT	66.609	58.743	74.475	0.337	0.097	2.772	0.006	0.232
	ENSG00000249319.2	AC068533.4	1.03	1.659	0.401	-0.925	0.752	-2.771	0.006	0.232
	ENSG00000007264.14	MATK	181.877	149.3	214.453	0.52	0.18	2.771	0.006	0.232
	ENSG00000197299.10	BLM	26.309	28.966	23.653	-0.282	0.104	-2.769	0.006	0.233
	ENSG00000196407.11	THEM5	6.095	7.13	5.061	-0.424	0.326	-2.769	0.006	0.233
	ENSG00000227739.10	TUBB	1133.31	1263.13	1003.49	-0.332	0.129	-2.767	0.006	0.233
	ENSG00000109171.14	SLAIN2	48.959	48.607	49.311	0.02	0.108	2.767	0.006	0.233
	ENSG00000116299.16	KIAA1324	1.516	1.012	2.019	0.585	0.332	2.766	0.006	0.233
	ENSG00000023608.4	SNAPC1	5.51	6.567	4.454	-0.473	0.21	-2.766	0.006	0.233
	ENSG00000135392.16	DNAJC14	29.756	25.986	33.527	0.355	0.115	2.765	0.006	0.233
	ENSG00000146828.17	SLC12A9	27.007	22.426	31.587	0.476	0.137	2.765	0.006	0.233
	ENSG00000185880.12	TRIM69	13.983	9.838	18.128	0.82	0.183	2.765	0.006	0.233
	ENSG00000204165.5	CXorf65	23.824	31.467	16.181	-0.918	0.318	-2.761	0.006	0.235
	ENSG00000038532.15	CLEC16A	12.045	10.187	13.902	0.414	0.146	2.76	0.006	0.235
	ENSG00000100058.12	CRYBB2P1	19.421	23.141	15.702	-0.531	0.169	-2.759	0.006	0.236
	ENSG00000100316.15	RPL3	1530.79	1623.26	1438.32	-0.174	0.087	-2.756	0.006	0.237
	ENSG00000204149.10	AGAP6	9.87	8.217	11.523	0.442	0.163	2.754	0.006	0.239
	ENSG00000131446.16	MGAT1	289.667	320.888	258.446	-0.311	0.116	-2.753	0.006	0.239
	ENSG00000120889.12	TNFRSF10B	15.703	13.268	18.138	0.424	0.167	2.751	0.006	0.24
	ENSG00000221994.10	ZNF630	0.88	1.261	0.499	-0.594	0.636	-2.75	0.006	0.24
	ENSG00000166949.15	SMAD3	44.788	39.961	49.616	0.305	0.101	2.75	0.006	0.24
	ENSG00000242247.10	ARFGAP3	41.617	36.28	46.953	0.363	0.106	2.749	0.006	0.24
	ENSG00000179409.10	GEMIN4	19.213	21.346	17.08	-0.306	0.12	-2.747	0.006	0.241
	ENSG00000005339.14	CREBBP	44.386	35.257	53.516	0.588	0.118	2.746	0.006	0.242
	ENSG00000160613.12	PCSK7	93.489	84.754	102.223	0.267	0.108	2.745	0.006	0.242
	ENSG00000128294.15	TPST2	116.109	109.156	123.061	0.171	0.102	2.742	0.006	0.243
	ENSG00000134955.11	SLC37A2	3.598	4.925	2.272	-0.857	0.338	-2.737	0.006	0.246
	ENSG00000092621.12	PHGDH	78.046	89.88	66.213	-0.435	0.151	-2.737	0.006	0.246
	ENSG00000115306.15	SPTBN1	27.421	23.705	31.137	0.379	0.13	2.737	0.006	0.246
	ENSG00000125810.9	CD93	13.612	15.371	11.852	-0.349	0.146	-2.732	0.006	0.249
	ENSG00000198400.11	NTRK1	5.994	9.16	2.828	-1.408	0.59	-2.729	0.006	0.251
	ENSG00000022277.12	RTF2	159.024	141.994	176.054	0.308	0.088	2.726	0.006	0.253
	ENSG00000027644.4	INSRR	0.744	1.202	0.285	-0.777	0.767	-2.725	0.006	0.253
	ENSG00000116138.12	DNAJC16	5.862	4.866	6.858	0.422	0.163	2.725	0.006	0.253
	ENSG00000125384.6	PTGER2	171.245	151.079	191.411	0.339	0.102	2.725	0.006	0.253
	ENSG00000141279.15	NPEPPS	90.97	99.496	82.444	-0.268	0.123	-2.723	0.006	0.254
	ENSG00000110921.13	MVK	32.759	29.666	35.852	0.265	0.139	2.72	0.007	0.256
	ENSG00000145016.15	RUBCN	36.357	35.043	37.671	0.102	0.099	2.718	0.007	0.256
	ENSG00000164048.13	ZNF589	13.667	15.075	12.259	-0.278	0.126	-2.718	0.007	0.256
	ENSG00000163558.12	PRKCI	8.224	9.844	6.605	-0.512	0.145	-2.718	0.007	0.256
	ENSG00000120254.15	MTHFD1L	16.652	20.519	12.785	-0.642	0.271	-2.713	0.007	0.259
	ENSG00000281550.1	AC135068.9	25.427	33.628	17.226	-0.926	0.377	-2.712	0.007	0.259
	ENSG00000110400.10	NECTIN1	7.933	7.145	8.722	0.255	0.161	2.71	0.007	0.26
	ENSG00000167619.11	TMEM145	4.55	6.269	2.83	-0.925	0.401	-2.71	0.007	0.26
	ENSG00000155380.11	SLC16A1	32.226	39.329	25.124	-0.626	0.281	-2.71	0.007	0.26
	ENSG00000196678.13	ERI2	20.149	22.553	17.746	-0.329	0.144	-2.709	0.007	0.26
	ENSG00000187840.4	EIF4EBP1	53.053	58.712	47.394	-0.303	0.126	-2.709	0.007	0.26
	ENSG00000181744.8	C3orf58	15.371	17.223	13.519	-0.328	0.155	-2.707	0.007	0.261
	ENSG00000127824.13	TUBA4A	291.194	338.78	243.607	-0.474	0.167	-2.703	0.007	0.263
	ENSG00000196123.12	KIAA0895L	42.329	50.275	34.383	-0.535	0.193	-2.703	0.007	0.263
	ENSG00000278823.4	C16orf45	0.28	0	0.56	0.642	2.201	2.702	0.007	0.263
	ENSG00000171310.10	CHST11	104.567	93.53	115.604	0.303	0.121	2.701	0.007	0.263
	ENSG00000173890.16	GPR160	10.372	12.158	8.585	-0.457	0.233	-2.7	0.007	0.264
	ENSG00000115738.9	ID2	864.581	775.132	954.03	0.299	0.118	2.697	0.007	0.266
	ENSG00000084444.13	FAM234B	1.267	1.555	0.978	-0.369	0.352	-2.696	0.007	0.266
	ENSG00000064102.14	INTS13	32.053	33.934	30.172	-0.164	0.118	-2.696	0.007	0.266
	ENSG00000155876.5	RRAGA	49.143	54.468	43.818	-0.308	0.126	-2.695	0.007	0.266
	ENSG00000152784.15	PRDM8	89.079	98.678	79.481	-0.309	0.131	-2.695	0.007	0.266
	ENSG00000107438.8	PDLIM1	22.216	25.72	18.712	-0.439	0.184	-2.693	0.007	0.266
	ENSG00000198399.14	ITSN2	42.57	34.77	50.37	0.522	0.119	2.693	0.007	0.266
	ENSG00000168071.21	CCDC88B	181.83	156.903	206.757	0.396	0.133	2.693	0.007	0.266
	ENSG00000197275.13	RAD54B	8.04	8.638	7.442	-0.191	0.165	-2.692	0.007	0.267
	ENSG00000116717.11	GADD45A	27.296	22.262	32.329	0.519	0.182	2.685	0.007	0.272
	ENSG00000172939.8	OXSR1	36.496	39.909	33.082	-0.263	0.111	-2.684	0.007	0.272
	ENSG00000099942.12	CRKL	55.787	61.861	49.713	-0.31	0.122	-2.682	0.007	0.273
	ENSG00000236409.2	NRADDP	1.464	0.572	2.357	1.095	0.608	2.68	0.007	0.274
	ENSG00000186665.9	C17orf58	14.337	17.46	11.214	-0.596	0.242	-2.68	0.007	0.274
	ENSG00000244405.7	ETV5	7.109	7.957	6.261	-0.303	0.244	-2.676	0.007	0.277
	ENSG00000146858.7	ZC3HAV1L	12.35	15.931	8.77	-0.793	0.337	-2.673	0.008	0.279
	ENSG00000125245.12	GPR18	7.794	5.786	9.802	0.671	0.259	2.666	0.008	0.284
	ENSG00000163812.13	ZDHHC3	57.572	51.296	63.848	0.31	0.138	2.664	0.008	0.286
	ENSG00000260873.6	SNTB2	2.004	0.361	3.647	1.772	1.288	2.662	0.008	0.287
	ENSG00000119487.16	MAPKAP1	54.095	48.454	59.737	0.296	0.121	2.66	0.008	0.288
	ENSG00000123143.12	PKN1	166.658	151.476	181.839	0.262	0.085	2.655	0.008	0.291
	ENSG00000187742.14	SECISBP2	25.449	22.527	28.37	0.32	0.118	2.654	0.008	0.292
	ENSG00000206190.11	ATP10A	28.213	24.348	32.079	0.384	0.154	2.653	0.008	0.292
	ENSG00000075151.20	EIF4G3	39.615	36.994	42.236	0.186	0.097	2.653	0.008	0.292
	ENSG00000181104.6	F2R	78.023	70.318	85.727	0.282	0.096	2.653	0.008	0.292
	ENSG00000163359.15	COL6A3	0.267	0.324	0.21	-0.131	0.48	-2.652	0.008	0.292
	ENSG00000109775.10	UFSP2	16.337	19.799	12.874	-0.584	0.182	-2.648	0.008	0.295
	ENSG00000110274.15	CEP164	19.964	17.781	22.147	0.302	0.166	2.647	0.008	0.295
	ENSG00000285258.1	ATXN7	4.576	3.8	5.351	0.404	0.249	2.646	0.008	0.296
	ENSG00000213585.10	VDAC1	216.283	242.82	189.746	-0.354	0.168	-2.643	0.008	0.297
	ENSG00000108622.10	ICAM2	24.096	19.64	28.552	0.518	0.179	2.643	0.008	0.297
	ENSG00000281887.3	GIMAP1-GIMAP5	30.733	35.827	25.639	-0.467	0.19	-2.643	0.008	0.297
	ENSG00000174307.6	PHLDA3	8.391	6.684	10.099	0.53	0.262	2.642	0.008	0.298
	ENSG00000174718.11	KIAA1551	35.859	30.46	41.258	0.426	0.124	2.641	0.008	0.298
	ENSG00000125482.12	TTF1	25.592	27.872	23.312	-0.248	0.154	-2.64	0.008	0.298
	ENSG00000172932.14	ANKRD13D	108.899	98.034	119.764	0.286	0.123	2.639	0.008	0.298
	ENSG00000166171.12	DPCD	10.506	13.085	7.927	-0.658	0.295	-2.637	0.008	0.3
	ENSG00000196083.9	IL1RAP	15.327	18.005	12.649	-0.478	0.15	-2.635	0.008	0.301
	ENSG00000172927.7	MYEOV	1.096	2.056	0.135	-1.429	1.224	-2.631	0.009	0.304
	ENSG00000254521.6	SIGLEC12	1.582	2.11	1.055	-0.598	0.411	-2.63	0.009	0.304
	ENSG00000104812.14	GYS1	58.149	61.529	54.769	-0.165	0.125	-2.629	0.009	0.305
	ENSG00000113140.10	SPARC	0.378	0.749	0.006	-0.797	1.929	-2.622	0.009	0.311
	ENSG00000228278.3	ORM2	5.489	3.575	7.403	0.877	0.385	2.62	0.009	0.312
	ENSG00000128641.18	MYO1B	1.254	1.592	0.915	-0.437	0.395	-2.619	0.009	0.312
	ENSG00000177383.4	MAGEF1	3.532	4.44	2.623	-0.586	0.302	-2.618	0.009	0.312
	ENSG00000285133.1	AC022506.1	7.749	0	15.498	4.044	1.957	2.618	0.009	0.312
	ENSG00000100647.7	SUSD6	59.718	54.819	64.617	0.233	0.111	2.618	0.009	0.312
	ENSG00000105402.7	NAPA	82.866	68.017	97.716	0.516	0.204	2.615	0.009	0.315
	ENSG00000170949.17	ZNF160	33.844	43.176	24.512	-0.792	0.299	-2.611	0.009	0.318
	ENSG00000164626.8	KCNK5	5.201	6.081	4.321	-0.412	0.196	-2.61	0.009	0.318
	ENSG00000147065.16	MSN	674.108	620.085	728.131	0.231	0.078	2.609	0.009	0.318
	ENSG00000089012.14	SIRPG	6.946	9.221	4.672	-0.85	0.365	-2.609	0.009	0.318
	ENSG00000163328.13	GPR155	2.988	4.21	1.766	-0.914	0.326	-2.609	0.009	0.318
	ENSG00000205356.9	TECPR1	28.3	21.819	34.78	0.649	0.125	2.608	0.009	0.318
	ENSG00000075420.12	FNDC3B	27.735	22.773	32.696	0.503	0.151	2.604	0.009	0.321
	ENSG00000143119.12	CD53	706.176	761.244	651.109	-0.225	0.078	-2.603	0.009	0.322
	ENSG00000164251.4	F2RL1	0.1	0	0.199	0.262	1.885	2.601	0.009	0.322
	ENSG00000131016.16	AKAP12	0.986	0.623	1.35	0.534	0.408	2.601	0.009	0.322
	ENSG00000163754.17	GYG1	149.594	129.066	170.122	0.396	0.124	2.601	0.009	0.322
	ENSG00000076555.15	ACACB	6.128	7.058	5.198	-0.379	0.218	-2.6	0.009	0.322
	ENSG00000144802.11	NFKBIZ	30.47	17.263	43.677	1.291	0.41	2.6	0.009	0.322
	ENSG00000143862.7	ARL8A	35.491	30.683	40.298	0.382	0.141	2.6	0.009	0.322
	ENSG00000112972.14	HMGCS1	69.942	59.227	80.657	0.439	0.171	2.599	0.009	0.322
	ENSG00000185100.10	ADSSL1	7.961	12.625	3.296	-1.665	0.674	-2.598	0.009	0.323
	ENSG00000160294.10	MCM3AP	87.941	78.657	97.225	0.302	0.092	2.596	0.009	0.323
	ENSG00000142733.14	MAP3K6	9.793	11.539	8.048	-0.471	0.227	-2.596	0.009	0.323
	ENSG00000198945.7	L3MBTL3	9.341	7.311	11.371	0.574	0.169	2.596	0.009	0.323
	ENSG00000000938.12	FGR	138.087	125.574	150.6	0.26	0.101	2.595	0.009	0.323
	ENSG00000156515.22	HK1	124.867	134.13	115.603	-0.213	0.104	-2.592	0.01	0.325
	ENSG00000081177.18	EXD2	5.061	5.703	4.419	-0.307	0.206	-2.592	0.01	0.325
	ENSG00000283870.2	KP420437.1	3.233	6.398	0.068	-2.793	2.82	-2.591	0.01	0.325
	ENSG00000186834.3	HEXIM1	32.641	28.76	36.522	0.334	0.123	2.59	0.01	0.325
	ENSG00000089902.9	RCOR1	15.049	18.609	11.489	-0.651	0.177	-2.59	0.01	0.325
	ENSG00000090615.14	GOLGA3	42.532	36.521	48.542	0.401	0.142	2.589	0.01	0.325
	ENSG00000173451.6	THAP2	3.532	4.096	2.968	-0.361	0.266	-2.589	0.01	0.325
	ENSG00000273864.4	LILRP2	2.286	3.241	1.33	-0.864	0.515	-2.589	0.01	0.325
	ENSG00000101752.11	MIB1	25.239	27.775	22.704	-0.28	0.109	-2.588	0.01	0.325
	ENSG00000178104.19	PDE4DIP	33.518	38.199	28.836	-0.394	0.102	-2.584	0.01	0.328
	ENSG00000150656.14	CNDP1	1.076	1.872	0.28	-1.166	1.235	-2.583	0.01	0.328
	ENSG00000170425.3	ADORA2B	0.854	1.329	0.378	-0.757	0.686	-2.583	0.01	0.328
	ENSG00000271383.6	NBPF19	54.133	42.26	66.005	0.631	0.234	2.583	0.01	0.328
	ENSG00000257365.7	FNTB	13.061	16.75	9.372	-0.775	0.165	-2.582	0.01	0.328
	ENSG00000259295.6	CSPG4P12	0.263	0.365	0.161	-0.233	0.479	-2.582	0.01	0.328
	ENSG00000183150.7	GPR19	11.093	12.181	10.004	-0.26	0.22	-2.58	0.01	0.329
	ENSG00000109674.3	NEIL3	14.53	16.793	12.266	-0.424	0.194	-2.58	0.01	0.329
	ENSG00000143590.13	EFNA3	2.941	4.396	1.485	-1.118	0.448	-2.58	0.01	0.329
	ENSG00000095932.6	SMIM24	12.332	17.91	6.755	-1.286	0.513	-2.58	0.01	0.329
	ENSG00000150712.10	MTMR12	16.367	13.975	18.758	0.4	0.148	2.577	0.01	0.331
	ENSG00000275735.1	KIR2DS2	77.678	87.635	67.722	-0.367	0.156	-2.576	0.01	0.331
	ENSG00000282735.1	KIAA0355	1.691	3.383	0	-2.132	1.893	-2.576	0.01	0.331
	ENSG00000120727.12	PAIP2	108.883	115.833	101.933	-0.183	0.11	-2.573	0.01	0.332
	ENSG00000128283.6	CDC42EP1	2.119	2.924	1.314	-0.762	0.511	-2.573	0.01	0.332
	ENSG00000119655.10	NPC2	54.809	46.087	63.532	0.455	0.144	2.573	0.01	0.332
	ENSG00000111445.13	RFC5	46.268	50.561	41.976	-0.263	0.131	-2.571	0.01	0.333
	ENSG00000135919.12	SERPINE2	36.326	46.868	25.784	-0.838	0.337	-2.571	0.01	0.333
	ENSG00000204256.12	BRD2	60.256	53.391	67.122	0.325	0.148	2.57	0.01	0.333
	ENSG00000161638.10	ITGA5	61.792	76.238	47.346	-0.676	0.292	-2.568	0.01	0.335
	ENSG00000063761.15	ADCK1	1.85	1.186	2.514	0.684	0.408	2.568	0.01	0.335
	ENSG00000161011.19	SQSTM1	261.799	237.195	286.404	0.271	0.104	2.565	0.01	0.337
	ENSG00000117394.21	SLC2A1	189.292	211.391	167.193	-0.337	0.138	-2.564	0.01	0.337
	ENSG00000099904.15	ZDHHC8	49.838	44.216	55.461	0.32	0.103	2.561	0.01	0.34
	ENSG00000284869.1	EEFSEC	21.187	23.96	18.415	-0.362	0.157	-2.561	0.01	0.34
	ENSG00000167548.14	KMT2D	56.304	51.163	61.446	0.26	0.122	2.56	0.01	0.34
	ENSG00000227097.5	RPS28P7	95.023	129.963	60.083	-1.1	0.466	-2.559	0.01	0.34
	ENSG00000104408.9	EIF3E	179.183	191.467	166.899	-0.197	0.092	-2.558	0.011	0.341
	ENSG00000142552.7	RCN3	0.286	0.541	0.03	-0.58	1.476	-2.558	0.011	0.341
	ENSG00000181350.11	LRRC75A	21.622	23.599	19.644	-0.253	0.12	-2.557	0.011	0.341
	ENSG00000099849.14	RASSF7	52.392	58.668	46.117	-0.341	0.166	-2.556	0.011	0.341
	ENSG00000065485.19	PDIA5	15.399	17.393	13.404	-0.353	0.2	-2.555	0.011	0.341
	ENSG00000100221.10	JOSD1	73.511	81.064	65.958	-0.293	0.095	-2.555	0.011	0.341
	ENSG00000129226.13	CD68	66.452	82.335	50.569	-0.692	0.262	-2.555	0.011	0.341
	ENSG00000104872.10	PIH1D1	152.734	163.168	142.301	-0.196	0.106	-2.554	0.011	0.341
	ENSG00000126262.4	FFAR2	6.408	9.206	3.61	-1.147	0.574	-2.553	0.011	0.342
	ENSG00000088836.13	SLC4A11	2.535	1.907	3.163	0.518	0.472	2.553	0.011	0.342
	ENSG00000010704.18	HFE	1.723	2.242	1.204	-0.557	0.327	-2.552	0.011	0.342
	ENSG00000115756.12	HPCAL1	101.789	124.147	79.432	-0.638	0.267	-2.549	0.011	0.344
	ENSG00000164068.15	RNF123	19.486	16.421	22.551	0.435	0.14	2.548	0.011	0.345
	ENSG00000197818.11	SLC9A8	12.474	10.974	13.974	0.323	0.125	2.546	0.011	0.346
	ENSG00000064687.12	ABCA7	89.06	66.39	111.73	0.742	0.341	2.544	0.011	0.348
	ENSG00000254995.4	STX16-NPEPL1	23.568	16.402	30.734	0.867	0.22	2.541	0.011	0.35
	ENSG00000103404.14	USP31	1.984	1.58	2.389	0.394	0.198	2.539	0.011	0.351
	ENSG00000198554.11	WDHD1	21.622	25.655	17.589	-0.52	0.135	-2.539	0.011	0.351
	ENSG00000272532.6	CYP2D6	2.746	1.729	3.763	0.804	0.428	2.539	0.011	0.351
	ENSG00000120137.6	PANK3	27.092	20.641	33.542	0.675	0.138	2.538	0.011	0.351
	ENSG00000278311.4	GGNBP2	3.397	2.128	4.666	0.857	0.441	2.538	0.011	0.351
	ENSG00000105443.14	CYTH2	54.755	47.745	61.764	0.365	0.115	2.538	0.011	0.351
	ENSG00000101298.13	SNPH	0.255	0.134	0.376	0.278	0.581	2.535	0.011	0.353
	ENSG00000278741.4	ABR	13.278	13.06	13.497	0.044	0.185	2.534	0.011	0.353
	ENSG00000141971.12	MVB12A	67.526	73.239	61.812	-0.241	0.123	-2.532	0.011	0.355
	ENSG00000167302.10	TEPSIN	75.585	67.039	84.13	0.323	0.119	2.532	0.011	0.355
	ENSG00000154305.16	MIA3	57.649	52.259	63.038	0.266	0.122	2.53	0.011	0.356
	ENSG00000154889.16	MPPE1	49.492	42.834	56.15	0.383	0.153	2.529	0.011	0.357
	ENSG00000122482.20	ZNF644	17.008	19.129	14.887	-0.341	0.161	-2.528	0.011	0.357
	ENSG00000170340.10	B3GNT2	15.782	13.018	18.545	0.479	0.193	2.527	0.012	0.357
	ENSG00000166886.12	NAB2	21.477	25.13	17.825	-0.473	0.221	-2.527	0.012	0.357
	ENSG00000116406.18	EDEM3	11.909	11.278	12.54	0.141	0.117	2.525	0.012	0.358
	ENSG00000124772.11	CPNE5	7.004	8.552	5.456	-0.565	0.265	-2.525	0.012	0.358
	ENSG00000186326.3	RGS9BP	0.751	1.099	0.404	-0.58	0.581	-2.524	0.012	0.359
	ENSG00000198131.13	ZNF544	35.585	37.848	33.323	-0.179	0.153	-2.522	0.012	0.36
	ENSG00000054277.13	OPN3	12.808	14.52	11.096	-0.36	0.192	-2.519	0.012	0.363
	ENSG00000180964.16	TCEAL8	33.267	37.264	29.27	-0.338	0.152	-2.518	0.012	0.364
	ENSG00000052802.12	MSMO1	59.386	54.102	64.671	0.253	0.096	2.517	0.012	0.364
	ENSG00000124733.4	MEA1	95.162	106.288	84.035	-0.335	0.147	-2.516	0.012	0.365
	ENSG00000135048.13	TMEM2	56.808	49.705	63.912	0.356	0.123	2.513	0.012	0.366
	ENSG00000223959.8	AFG3L1P	26.957	22.279	31.634	0.487	0.158	2.513	0.012	0.366
	ENSG00000156802.12	ATAD2	51.485	55.567	47.403	-0.225	0.127	-2.512	0.012	0.367
	ENSG00000186431.18	FCAR	0.27	0.502	0.038	-0.533	1.469	-2.511	0.012	0.368
	ENSG00000120685.19	PROSER1	32.325	27.89	36.759	0.386	0.114	2.509	0.012	0.37
	ENSG00000197943.9	PLCG2	57.02	48.281	65.759	0.438	0.189	2.508	0.012	0.37
	ENSG00000167244.19	IGF2	0.211	0.268	0.154	-0.135	0.81	-2.506	0.012	0.372
	ENSG00000178950.16	GAK	162.311	146.374	178.249	0.282	0.109	2.503	0.012	0.374
	ENSG00000182957.15	SPATA13	20.601	17.204	23.998	0.458	0.12	2.502	0.012	0.374
	ENSG00000187109.13	NAP1L1	440.107	475.465	404.75	-0.232	0.1	-2.502	0.012	0.374
	ENSG00000145358.6	DDIT4L	0.781	1.02	0.541	-0.391	0.532	-2.501	0.012	0.375
	ENSG00000115355.16	CCDC88A	6.838	7.428	6.248	-0.218	0.2	-2.5	0.012	0.376
	ENSG00000186111.9	PIP5K1C	59.171	54.47	63.871	0.226	0.091	2.499	0.012	0.376
	ENSG00000100030.14	MAPK1	130.735	119.663	141.808	0.243	0.088	2.497	0.013	0.377
	ENSG00000070718.11	AP3M2	20.023	22.338	17.708	-0.319	0.137	-2.496	0.013	0.378
	ENSG00000103042.8	SLC38A7	4.928	4.091	5.765	0.41	0.262	2.495	0.013	0.378
	ENSG00000141867.17	BRD4	59.606	54.869	64.342	0.226	0.095	2.495	0.013	0.378
	ENSG00000284967.1	AC270285.2	130.352	116.735	143.969	0.3	0.107	2.494	0.013	0.379
	ENSG00000186815.12	TPCN1	5.525	4.773	6.278	0.334	0.238	2.493	0.013	0.379
	ENSG00000177685.16	CRACR2B	26.807	21.61	32.004	0.546	0.215	2.492	0.013	0.38
	ENSG00000088387.18	DOCK9	11.286	9.397	13.174	0.447	0.234	2.492	0.013	0.38
	ENSG00000102316.16	MAGED2	52.911	59.179	46.643	-0.337	0.123	-2.491	0.013	0.38
	ENSG00000282752.1	CTDP1	3.922	4.901	2.944	-0.581	0.318	-2.49	0.013	0.38
	ENSG00000096264.13	NCR2	34.058	40.471	27.644	-0.534	0.221	-2.486	0.013	0.385
	ENSG00000156983.15	BRPF1	28.283	25.674	30.892	0.258	0.107	2.484	0.013	0.386
	ENSG00000137731.13	FXYD2	10.598	15.195	6.001	-1.21	0.501	-2.484	0.013	0.386
	ENSG00000145214.13	DGKQ	22.995	19.807	26.184	0.386	0.114	2.481	0.013	0.388
	ENSG00000159674.11	SPON2	8.775	6.676	10.875	0.629	0.441	2.479	0.013	0.39
	ENSG00000168394.11	TAP1	31.963	36.969	26.956	-0.442	0.195	-2.476	0.013	0.393
	ENSG00000248672.5	LY75-CD302	0.064	0.126	0.002	-0.168	2.265	-2.475	0.013	0.394
	ENSG00000260170.1	AC090527.2	0.403	0.806	0	-0.853	2.277	-2.472	0.013	0.396
	ENSG00000166848.5	TERF2IP	87.22	79.129	95.311	0.265	0.095	2.471	0.013	0.397
	ENSG00000276710.4	CSPG4P10	0.162	0.29	0.033	-0.32	1.292	-2.471	0.013	0.397
	ENSG00000099377.13	HSD3B7	30.322	35.426	25.219	-0.474	0.16	-2.469	0.014	0.398
	ENSG00000176542.9	USF3	4.088	3.616	4.559	0.268	0.137	2.468	0.014	0.399
	ENSG00000149177.12	PTPRJ	48.078	42.219	53.938	0.346	0.127	2.468	0.014	0.399
	ENSG00000160957.12	RECQL4	77.434	81.953	72.915	-0.166	0.098	-2.466	0.014	0.4
	ENSG00000148175.12	STOM	66.188	58.496	73.88	0.332	0.132	2.464	0.014	0.401
	ENSG00000164949.7	GEM	2.68	1.691	3.669	0.795	0.531	2.463	0.014	0.401
	ENSG00000165118.14	C9orf64	14.833	16.676	12.989	-0.338	0.164	-2.463	0.014	0.401
	ENSG00000079313.14	REXO1	44.854	37.537	52.171	0.464	0.144	2.463	0.014	0.402
	ENSG00000137563.11	GGH	60.032	65.898	54.165	-0.278	0.109	-2.462	0.014	0.402
	ENSG00000282034.1	AC106886.5	5.09	4.029	6.151	0.508	0.238	2.461	0.014	0.402
	ENSG00000070610.14	GBA2	48.311	44.233	52.389	0.239	0.109	2.461	0.014	0.402
	ENSG00000254726.2	MEX3A	0.056	0.108	0.004	-0.142	1.643	-2.459	0.014	0.403
	ENSG00000149948.13	HMGA2	0.101	0.016	0.186	0.223	1.027	2.457	0.014	0.405
	ENSG00000275079.3	LPCAT1	49.213	43.666	54.759	0.32	0.374	2.456	0.014	0.405
	ENSG00000135362.13	PRR5L	95.972	83.558	108.385	0.371	0.129	2.456	0.014	0.405
	ENSG00000174446.12	SNAPC5	18.616	14.457	22.775	0.621	0.217	2.454	0.014	0.406
	ENSG00000040487.12	PQLC2	12.892	11.21	14.574	0.351	0.158	2.454	0.014	0.406
	ENSG00000204186.7	ZDBF2	1.022	1.302	0.742	-0.403	0.345	-2.454	0.014	0.406
	ENSG00000131037.14	EPS8L1	31.209	34.968	27.451	-0.338	0.202	-2.453	0.014	0.407
	ENSG00000108654.14	DDX5	621.334	475.573	767.095	0.689	0.236	2.451	0.014	0.408
	ENSG00000196166.3	C8orf86	0.217	0.417	0.018	-0.477	1.777	-2.45	0.014	0.409
	ENSG00000118454.12	ANKRD13C	13.403	11.763	15.044	0.33	0.138	2.449	0.014	0.409
	ENSG00000125247.15	TMTC4	26.283	26.607	25.958	-0.034	0.133	-2.449	0.014	0.409
	ENSG00000107625.12	DDX50	32.961	36.095	29.827	-0.267	0.152	-2.448	0.014	0.41
	ENSG00000169047.5	IRS1	1.136	1.234	1.038	-0.133	0.304	-2.447	0.014	0.41
	ENSG00000179588.8	ZFPM1	12.015	9.349	14.68	0.599	0.136	2.447	0.014	0.41
	ENSG00000137038.7	DMAC1	15.381	17.34	13.421	-0.347	0.209	-2.445	0.014	0.411
	ENSG00000082701.14	GSK3B	20.697	18.728	22.667	0.263	0.109	2.445	0.014	0.411
	ENSG00000068903.19	SIRT2	105.841	95.052	116.629	0.292	0.115	2.445	0.015	0.411
	ENSG00000160233.7	LRRC3	1.386	1.826	0.945	-0.539	0.403	-2.443	0.015	0.412
	ENSG00000278087.4	NOMO3	26.518	23.009	30.027	0.37	0.169	2.44	0.015	0.416
	ENSG00000139289.13	PHLDA1	87.971	99.289	76.654	-0.369	0.161	-2.439	0.015	0.416
	ENSG00000089050.15	RBBP9	8.729	9.983	7.475	-0.374	0.154	-2.437	0.015	0.418
	ENSG00000197150.12	ABCB8	27.162	23.152	31.172	0.414	0.2	2.434	0.015	0.42
	ENSG00000060762.18	MPC1	24.541	20.37	28.712	0.475	0.193	2.434	0.015	0.42
	ENSG00000251634.2	AC145138.1	1.343	0.487	2.199	1.105	0.882	2.433	0.015	0.421
	ENSG00000089094.18	KDM2B	45.916	47.93	43.902	-0.124	0.124	-2.433	0.015	0.421
	ENSG00000163590.13	PPM1L	2.227	1.772	2.682	0.409	0.218	2.431	0.015	0.421
	ENSG00000223699.8	COL11A2	0.05	0.099	0	-0.136	2.264	-2.431	0.015	0.421
	ENSG00000181274.6	FRAT2	8.252	6.752	9.751	0.472	0.204	2.431	0.015	0.421
	ENSG00000164713.9	BRI3	33.038	26.932	39.144	0.523	0.209	2.43	0.015	0.421
	ENSG00000185262.8	UBALD2	645.774	613.121	678.428	0.146	0.087	2.43	0.015	0.421
	ENSG00000119326.14	CTNNAL1	13.576	15.133	12.02	-0.309	0.15	-2.43	0.015	0.421
	ENSG00000136100.12	VPS36	30.721	27.704	33.737	0.275	0.127	2.429	0.015	0.421
	ENSG00000260428.2	SCX	2.723	1.59	3.856	0.907	0.514	2.429	0.015	0.421
	ENSG00000171159.4	C9orf16	126.834	109.369	144.299	0.397	0.149	2.423	0.015	0.427
	ENSG00000184357.4	HIST1H1B	5.81	8.994	2.626	-1.463	0.743	-2.423	0.015	0.427
	ENSG00000157456.7	CCNB2	74.118	79.578	68.659	-0.21	0.102	-2.421	0.015	0.427
	ENSG00000112742.9	TTK	25.022	28.242	21.802	-0.359	0.119	-2.421	0.015	0.427
	ENSG00000112303.13	VNN2	30.07	33.921	26.219	-0.36	0.136	-2.421	0.015	0.427
	ENSG00000186314.11	PRELID2	6.859	8.801	4.916	-0.728	0.339	-2.421	0.015	0.427
	ENSG00000129197.14	RPAIN	34.005	37.556	30.453	-0.294	0.131	-2.42	0.016	0.427
	ENSG00000167207.13	NOD2	32.526	38.63	26.422	-0.531	0.252	-2.416	0.016	0.432
	ENSG00000172828.12	CES3	1.641	2.291	0.992	-0.725	0.381	-2.415	0.016	0.432
	ENSG00000090020.10	SLC9A1	19.416	17.212	21.621	0.313	0.122	2.414	0.016	0.433
	ENSG00000169583.12	CLIC3	15.321	10.188	20.453	0.939	0.403	2.413	0.016	0.434
	ENSG00000197958.12	RPL12	1490.27	1582.02	1398.52	-0.178	0.089	-2.411	0.016	0.435
	ENSG00000110852.4	CLEC2B	109.763	120.568	98.959	-0.282	0.123	-2.411	0.016	0.435
	ENSG00000126804.13	ZBTB1	81.13	90.297	71.963	-0.323	0.163	-2.41	0.016	0.436
	ENSG00000204070.9	SYS1	21.007	18.028	23.986	0.393	0.165	2.409	0.016	0.437
	ENSG00000179403.11	VWA1	1.1	1.559	0.641	-0.641	0.45	-2.407	0.016	0.437
	ENSG00000104783.11	KCNN4	17.077	19.544	14.611	-0.396	0.181	-2.407	0.016	0.437
	ENSG00000198851.9	CD3E	109.651	130.73	88.571	-0.556	0.242	-2.407	0.016	0.437
	ENSG00000188706.12	ZDHHC9	2.965	3.54	2.39	-0.421	0.244	-2.406	0.016	0.437
	ENSG00000065526.10	SPEN	41.288	36.596	45.98	0.321	0.092	2.405	0.016	0.438
	ENSG00000115568.15	ZNF142	16.716	14.409	19.022	0.378	0.155	2.405	0.016	0.439
	ENSG00000181625.17	SLX1B	20.565	27.094	14.036	-0.902	0.528	-2.401	0.016	0.442
	ENSG00000107566.13	ERLIN1	16.441	18.424	14.458	-0.33	0.124	-2.401	0.016	0.442
	ENSG00000115286.19	NDUFS7	125.351	112.771	137.931	0.288	0.104	2.4	0.016	0.442
	ENSG00000103544.14	VPS35L	30.781	32.748	28.813	-0.179	0.123	-2.4	0.016	0.442
	ENSG00000166716.9	ZNF592	18.628	16.353	20.904	0.336	0.119	2.397	0.017	0.445
	ENSG00000196914.8	ARHGEF12	12.868	11.44	14.297	0.298	0.162	2.397	0.017	0.445
	ENSG00000106012.17	IQCE	8.725	7.368	10.081	0.405	0.277	2.396	0.017	0.445
	ENSG00000173727.12	AP000769.1	16.656	23.522	9.79	-1.184	0.445	-2.396	0.017	0.445
	ENSG00000010295.19	IFFO1	29.33	26.024	32.636	0.316	0.118	2.395	0.017	0.446
	ENSG00000095574.11	IKZF5	14.534	12.751	16.317	0.333	0.138	2.394	0.017	0.446
	ENSG00000206281.11	TAPBP	1.834	1.386	2.283	0.46	0.312	2.394	0.017	0.446
	ENSG00000077152.10	UBE2T	72.131	78.152	66.11	-0.238	0.123	-2.393	0.017	0.446
	ENSG00000215301.10	DDX3X	166.024	141.663	190.386	0.424	0.15	2.393	0.017	0.446
	ENSG00000164283.12	ESM1	4.744	6.27	3.219	-0.785	0.452	-2.392	0.017	0.446
	ENSG00000174151.14	CYB561D1	9.857	7.816	11.898	0.549	0.137	2.392	0.017	0.446
	ENSG00000197915.5	HRNR	0.098	0.146	0.051	-0.125	0.655	-2.392	0.017	0.446
	ENSG00000277594.2	DDX52	2.11	1.654	2.565	0.426	0.279	2.391	0.017	0.446
	ENSG00000141574.7	SECTM1	2.147	1.558	2.736	0.547	0.443	2.391	0.017	0.446
	ENSG00000131127.13	ZNF141	13.759	14.413	13.105	-0.128	0.203	-2.39	0.017	0.446
	ENSG00000167792.11	NDUFV1	242.732	219.974	265.49	0.27	0.096	2.39	0.017	0.446
	ENSG00000162825.16	NBPF20	1.033	0.723	1.342	0.443	0.311	2.388	0.017	0.447
	ENSG00000218226.1	TATDN2P2	9.068	7.121	11.015	0.565	0.249	2.388	0.017	0.447
	ENSG00000171860.4	C3AR1	11.805	9.383	14.227	0.552	0.226	2.387	0.017	0.447
	ENSG00000244165.1	P2RY11	53.195	67.132	39.258	-0.759	0.374	-2.387	0.017	0.447
	ENSG00000206149.10	HERC2P9	14.778	10.725	18.831	0.758	0.246	2.386	0.017	0.447
	ENSG00000197894.10	ADH5	100.386	111.348	89.423	-0.313	0.121	-2.386	0.017	0.447
	ENSG00000164332.7	UBLCP1	18.947	15.363	22.53	0.524	0.241	2.385	0.017	0.448
	ENSG00000149639.14	SOGA1	0.805	0.636	0.974	0.271	0.25	2.385	0.017	0.448
	ENSG00000124333.15	VAMP7	29.618	25.439	33.796	0.396	0.117	2.384	0.017	0.449
	ENSG00000002746.14	HECW1	0.177	0	0.354	0.437	1.975	2.383	0.017	0.449
	ENSG00000112773.15	FAM46A	10.095	12.311	7.879	-0.584	0.271	-2.381	0.017	0.451
	ENSG00000107738.19	VSIR	46.377	39.497	53.257	0.422	0.107	2.379	0.017	0.453
	ENSG00000254858.9	MPV17L2	12.786	10.078	15.494	0.574	0.448	2.378	0.017	0.454
	ENSG00000117691.9	NENF	30.228	34.459	25.998	-0.393	0.188	-2.375	0.018	0.457
	ENSG00000102312.21	PORCN	40.47	37.162	43.777	0.231	0.131	2.374	0.018	0.457
	ENSG00000146826.16	C7orf43	30.525	25.577	35.473	0.457	0.173	2.374	0.018	0.457
	ENSG00000151882.11	CCL28	7.621	8.903	6.34	-0.432	0.173	-2.374	0.018	0.457
	ENSG00000136950.13	ARPC5L	193.168	169.747	216.588	0.35	0.136	2.374	0.018	0.457
	ENSG00000102858.12	MGRN1	70.424	61.93	78.918	0.345	0.097	2.373	0.018	0.457
	ENSG00000104763.18	ASAH1	36.903	32.083	41.724	0.369	0.156	2.372	0.018	0.458
	ENSG00000213033.4	AURKAPS1	0.226	0.029	0.423	0.468	1.659	2.371	0.018	0.458
	ENSG00000178982.9	EIF3K	223.51	194.701	252.318	0.372	0.136	2.371	0.018	0.458
	ENSG00000144792.9	ZNF660	0.773	0.917	0.629	-0.235	0.53	-2.371	0.018	0.458
	ENSG00000093183.13	SEC22C	46.51	42.263	50.757	0.259	0.116	2.369	0.018	0.458
	ENSG00000143185.3	XCL2	18.888	14.467	23.309	0.652	0.276	2.369	0.018	0.458
	ENSG00000051180.16	RAD51	45.648	50.085	41.211	-0.275	0.144	-2.369	0.018	0.458
	ENSG00000172322.13	CLEC12A	27.476	30.349	24.602	-0.292	0.149	-2.368	0.018	0.459
	ENSG00000089006.16	SNX5	147.771	158.891	136.651	-0.216	0.118	-2.367	0.018	0.459
	ENSG00000243753.5	HLA-L	5.784	6.535	5.034	-0.321	0.309	-2.366	0.018	0.46
	ENSG00000120129.5	DUSP1	25.605	17.337	33.874	0.927	0.395	2.366	0.018	0.46
	ENSG00000126822.16	PLEKHG3	14.989	12.357	17.621	0.479	0.181	2.364	0.018	0.462
	ENSG00000101445.9	PPP1R16B	72.764	65.118	80.41	0.3	0.098	2.363	0.018	0.462
	ENSG00000178814.16	OPLAH	0.783	0.477	1.088	0.5	0.39	2.363	0.018	0.462
	ENSG00000100994.11	PYGB	33.576	29.74	37.412	0.321	0.13	2.363	0.018	0.462
	ENSG00000107862.4	GBF1	26.854	24.723	28.986	0.221	0.104	2.359	0.018	0.466
	ENSG00000148343.18	MIGA2	32.907	27.802	38.012	0.438	0.12	2.358	0.018	0.466
	ENSG00000213096.10	ZNF254	6.193	6.565	5.82	-0.15	0.233	-2.358	0.018	0.466
	ENSG00000168214.20	RBPJ	87.811	106.658	68.965	-0.622	0.295	-2.357	0.018	0.466
	ENSG00000173200.12	PARP15	22.189	18.669	25.709	0.441	0.155	2.356	0.018	0.466
	ENSG00000242265.5	PEG10	0.57	0.659	0.482	-0.163	0.502	-2.355	0.019	0.466
	ENSG00000122642.10	FKBP9	8.247	10.014	6.481	-0.558	0.239	-2.355	0.019	0.466
	ENSG00000101695.8	RNF125	27.006	24.21	29.802	0.289	0.117	2.354	0.019	0.466
	ENSG00000106868.16	SUSD1	15.591	12.881	18.3	0.475	0.212	2.354	0.019	0.466
	ENSG00000198793.12	MTOR	16.554	13.838	19.27	0.45	0.18	2.354	0.019	0.466
	ENSG00000164976.8	MYORG	5.203	5.76	4.646	-0.26	0.142	-2.354	0.019	0.466
	ENSG00000178585.14	CTNNBIP1	34.991	39.005	30.977	-0.323	0.19	-2.354	0.019	0.466
	ENSG00000123562.16	MORF4L2	137.163	145.996	128.329	-0.185	0.099	-2.354	0.019	0.466
	ENSG00000179862.6	CITED4	6.815	7.996	5.633	-0.44	0.226	-2.353	0.019	0.467
	ENSG00000152082.13	MZT2B	595.201	622.646	567.755	-0.133	0.092	-2.353	0.019	0.467
	ENSG00000100416.13	TRMU	67.116	72.598	61.635	-0.233	0.128	-2.352	0.019	0.467
	ENSG00000170667.14	RASA4B	8.884	10.137	7.631	-0.368	0.202	-2.352	0.019	0.467
	ENSG00000163947.11	ARHGEF3	60.603	51.394	69.812	0.435	0.158	2.351	0.019	0.467
	ENSG00000188522.14	FAM83G	1.446	1.693	1.199	-0.292	0.239	-2.35	0.019	0.468
	ENSG00000104312.7	RIPK2	7.709	6.623	8.794	0.362	0.222	2.348	0.019	0.47
	ENSG00000087266.15	SH3BP2	88.948	79.201	98.694	0.314	0.128	2.348	0.019	0.47
	ENSG00000047932.13	GOPC	16.559	14.833	18.285	0.285	0.117	2.345	0.019	0.473
	ENSG00000152954.11	NRSN1	22.192	26.093	18.292	-0.49	0.224	-2.342	0.019	0.475
	ENSG00000080986.12	NDC80	71.118	72.849	69.387	-0.069	0.102	-2.342	0.019	0.475
	ENSG00000101247.17	NDUFAF5	17.902	15.866	19.938	0.312	0.203	2.341	0.019	0.475
	ENSG00000177191.2	B3GNT8	4.053	2.889	5.218	0.677	0.31	2.341	0.019	0.475
	ENSG00000169738.7	DCXR	122.744	109.862	135.626	0.301	0.12	2.341	0.019	0.475
	ENSG00000029639.10	TFB1M	18.515	20.873	16.157	-0.35	0.211	-2.34	0.019	0.476
	ENSG00000198960.10	ARMCX6	36.551	42.558	30.545	-0.466	0.187	-2.339	0.019	0.476
	ENSG00000112195.8	TREML2	3.437	4.166	2.708	-0.478	0.275	-2.339	0.019	0.476
	ENSG00000136731.12	UGGT1	36.971	31.527	42.416	0.417	0.152	2.337	0.019	0.478
	ENSG00000085840.12	ORC1	24.058	26.177	21.938	-0.245	0.121	-2.337	0.019	0.478
	ENSG00000145780.7	FEM1C	6.827	7.872	5.781	-0.388	0.201	-2.336	0.019	0.478
	ENSG00000140848.16	CPNE2	0.856	0.436	1.277	0.665	0.58	2.335	0.02	0.48
	ENSG00000273936.4	TNFRSF14	145.324	133.441	157.206	0.235	0.103	2.332	0.02	0.482
	ENSG00000153443.12	UBALD1	26.155	21.489	30.822	0.501	0.236	2.33	0.02	0.485
	ENSG00000157637.12	SLC38A10	96.723	81.992	111.455	0.438	0.153	2.327	0.02	0.488
	ENSG00000232357.2	HSD17B8	12.013	14.746	9.28	-0.615	0.3	-2.325	0.02	0.49
	ENSG00000188157.14	AGRN	9.321	9.996	8.645	-0.189	0.284	-2.323	0.02	0.493
	ENSG00000005844.17	ITGAL	712.914	624.134	801.694	0.361	0.15	2.322	0.02	0.493
	ENSG00000147251.15	DOCK11	18.369	16.224	20.514	0.321	0.133	2.318	0.02	0.497
	ENSG00000243989.8	ACY1	18.865	20.448	17.282	-0.23	0.155	-2.318	0.02	0.498
	ENSG00000012232.8	EXTL3	13.035	11.714	14.357	0.272	0.142	2.316	0.021	0.499
	ENSG00000131188.11	PRR7	4.012	5.45	2.573	-0.852	0.487	-2.315	0.021	0.5
	ENSG00000143363.15	PRUNE1	12.58	14.006	11.153	-0.304	0.177	-2.314	0.021	0.501
	ENSG00000148842.17	CNNM2	4.275	3.558	4.991	0.394	0.212	2.312	0.021	0.502
	ENSG00000152455.15	SUV39H2	17.894	18.536	17.253	-0.098	0.142	-2.312	0.021	0.503
	ENSG00000169403.11	PTAFR	9.441	12.62	6.262	-0.907	0.41	-2.311	0.021	0.503
	ENSG00000012211.12	PRICKLE3	16.728	17.487	15.969	-0.124	0.154	-2.311	0.021	0.503
	ENSG00000127561.14	SYNGR3	23.468	21.424	25.511	0.242	0.128	2.308	0.021	0.506
	ENSG00000169224.12	GCSAML	0.53	0.828	0.231	-0.571	0.79	-2.307	0.021	0.507
	ENSG00000172456.17	FGGY	6.847	8.391	5.303	-0.575	0.243	-2.307	0.021	0.507
	ENSG00000081870.11	HSPB11	88.366	98.15	78.582	-0.317	0.133	-2.307	0.021	0.507
	ENSG00000075702.17	WDR62	22.048	18.972	25.124	0.387	0.116	2.305	0.021	0.507
	ENSG00000169239.12	CA5B	18.734	20.721	16.747	-0.292	0.206	-2.304	0.021	0.507
	ENSG00000131018.22	SYNE1	42.16	41.366	42.953	0.053	0.116	2.304	0.021	0.507
	ENSG00000164983.7	TMEM65	4.58	5.056	4.104	-0.247	0.143	-2.304	0.021	0.507
	ENSG00000087589.16	CASS4	7.398	8.487	6.309	-0.376	0.192	-2.304	0.021	0.507
	ENSG00000174684.6	B4GAT1	5.834	6.748	4.92	-0.388	0.211	-2.303	0.021	0.507
	ENSG00000167670.15	CHAF1A	68.554	72.823	64.286	-0.177	0.097	-2.303	0.021	0.507
	ENSG00000155252.13	PI4K2A	11.241	9.532	12.949	0.405	0.178	2.303	0.021	0.507
	ENSG00000158482.10	SNX29P1	0.203	0.407	0	-0.493	1.976	-2.302	0.021	0.508
	ENSG00000174483.19	BBS1	10.499	11.556	9.442	-0.266	0.195	-2.301	0.021	0.508
	ENSG00000198719.8	DLL1	23.279	15.752	30.805	0.925	0.359	2.301	0.021	0.508
	ENSG00000140854.12	KATNB1	40.084	36.635	43.532	0.243	0.112	2.301	0.021	0.508
	ENSG00000132376.19	INPP5K	59.624	54.873	64.376	0.227	0.131	2.3	0.021	0.508
	ENSG00000010256.10	UQCRC1	172.79	184.613	160.967	-0.197	0.112	-2.299	0.021	0.509
	ENSG00000136717.14	BIN1	50.566	56.568	44.565	-0.337	0.158	-2.299	0.022	0.509
	ENSG00000181458.10	TMEM45A	3.19	4.638	1.742	-1.04	0.254	-2.299	0.022	0.509
	ENSG00000121310.16	ECHDC2	48.329	40.307	56.35	0.473	0.183	2.298	0.022	0.509
	ENSG00000116514.16	RNF19B	22.035	18.209	25.862	0.484	0.207	2.298	0.022	0.509
	ENSG00000171488.14	LRRC8C	14.914	15.868	13.96	-0.173	0.099	-2.295	0.022	0.511
	ENSG00000143499.13	SMYD2	21.457	24.07	18.843	-0.337	0.137	-2.294	0.022	0.512
	ENSG00000112297.14	CRYBG1	13.706	15.68	11.731	-0.39	0.12	-2.294	0.022	0.512
	ENSG00000268043.7	NBPF12	8.821	7.943	9.698	0.259	0.148	2.294	0.022	0.512
	ENSG00000230624.10	DDX39B	0.978	0.542	1.414	0.647	0.594	2.293	0.022	0.512
	ENSG00000081019.13	RSBN1	19.593	23.102	16.085	-0.496	0.194	-2.293	0.022	0.512
	ENSG00000101665.8	SMAD7	57.344	49.648	65.041	0.383	0.135	2.293	0.022	0.512
	ENSG00000170075.8	GPR37L1	0.072	0.025	0.119	0.127	0.993	2.291	0.022	0.513
	ENSG00000141576.14	RNF157	175.231	157.681	192.781	0.288	0.108	2.291	0.022	0.513
	ENSG00000188021.8	UBQLN2	12.399	13.498	11.3	-0.237	0.122	-2.291	0.022	0.513
	ENSG00000005189.19	REXO5	15.377	16.969	13.785	-0.281	0.255	-2.289	0.022	0.515
	ENSG00000197217.12	ENTPD4	47.471	42.021	52.921	0.326	0.143	2.288	0.022	0.516
	ENSG00000171703.16	TCEA2	75.163	87.588	62.739	-0.475	0.188	-2.286	0.022	0.518
	ENSG00000143507.17	DUSP10	32.941	29.478	36.404	0.295	0.11	2.285	0.022	0.519
	ENSG00000183850.13	ZNF730	3.775	4.712	2.839	-0.573	0.432	-2.283	0.022	0.52
	ENSG00000118960.12	HS1BP3	15.245	12.394	18.096	0.512	0.167	2.283	0.022	0.52
	ENSG00000135924.15	DNAJB2	44.479	49.975	38.983	-0.35	0.153	-2.281	0.023	0.522
	ENSG00000136643.11	RPS6KC1	5.884	4.992	6.776	0.376	0.177	2.281	0.023	0.522
	ENSG00000268535.1	MTDHP4	0.719	1.292	0.145	-1.001	1.508	-2.281	0.023	0.522
	ENSG00000059804.15	SLC2A3	409.576	460.715	358.438	-0.361	0.177	-2.28	0.023	0.522
	ENSG00000175866.15	BAIAP2	4.833	4.007	5.659	0.412	0.299	2.279	0.023	0.523
	ENSG00000120910.14	PPP3CC	43.514	39.309	47.719	0.273	0.113	2.278	0.023	0.524
	ENSG00000187650.3	VMAC	4.581	3.72	5.442	0.449	0.229	2.278	0.023	0.524
	ENSG00000184986.10	TMEM121	6.733	7.897	5.57	-0.437	0.252	-2.276	0.023	0.525
	ENSG00000109790.16	KLHL5	20.781	17.775	23.786	0.401	0.127	2.273	0.023	0.528
	ENSG00000158805.11	ZNF276	35.009	31.63	38.388	0.272	0.119	2.273	0.023	0.528
	ENSG00000105202.8	FBL	258.115	290.635	225.596	-0.364	0.175	-2.273	0.023	0.528
	ENSG00000115993.12	TRAK2	13.573	11.645	15.501	0.384	0.178	2.272	0.023	0.528
	ENSG00000105613.9	MAST1	1.855	2.267	1.444	-0.418	0.415	-2.272	0.023	0.528
	ENSG00000173976.15	RAX2	0.188	0.055	0.321	0.324	1.115	2.272	0.023	0.528
	ENSG00000120913.23	PDLIM2	114.439	103.443	125.435	0.276	0.131	2.27	0.023	0.529
	ENSG00000105372.7	RPS19	2781.95	2556.86	3007.05	0.234	0.089	2.27	0.023	0.529
	ENSG00000179477.9	ALOX12B	2.07	2.481	1.659	-0.388	0.645	-2.27	0.023	0.529
	ENSG00000133121.20	STARD13	0.104	0.191	0.018	-0.226	1.167	-2.269	0.023	0.53
	ENSG00000100385.13	IL2RB	702.061	618.219	785.902	0.346	0.139	2.268	0.023	0.531
	ENSG00000128271.21	ADORA2A	36.69	45.501	27.879	-0.687	0.302	-2.266	0.023	0.533
	ENSG00000176485.11	PLA2G16	28.639	23.983	33.295	0.457	0.187	2.265	0.024	0.534
	ENSG00000153044.9	CENPH	42.366	47.301	37.43	-0.33	0.143	-2.264	0.024	0.535
	ENSG00000095261.13	PSMD5	26.683	30.959	22.408	-0.449	0.119	-2.263	0.024	0.536
	ENSG00000162337.11	LRP5	2.311	1.518	3.103	0.705	0.356	2.262	0.024	0.536
	ENSG00000110721.11	CHKA	16.343	14.574	18.111	0.295	0.176	2.259	0.024	0.54
	ENSG00000123124.13	WWP1	28.435	26.749	30.121	0.165	0.117	2.258	0.024	0.54
	ENSG00000071051.13	NCK2	26.668	22.792	30.544	0.407	0.134	2.258	0.024	0.54
	ENSG00000116198.12	CEP104	27.127	24.282	29.972	0.293	0.119	2.257	0.024	0.542
	ENSG00000169914.5	OTUD3	8.894	6.561	11.227	0.693	0.154	2.256	0.024	0.542
	ENSG00000100503.23	NIN	37.557	33.912	41.201	0.274	0.137	2.256	0.024	0.542
	ENSG00000085377.13	PREP	49.678	53.732	45.624	-0.231	0.119	-2.256	0.024	0.542
	ENSG00000217801.9	AL390719.1	48.539	63.877	33.201	-0.924	0.437	-2.255	0.024	0.543
	ENSG00000037637.10	FBXO42	16.097	17.747	14.448	-0.279	0.154	-2.254	0.024	0.543
	ENSG00000080189.14	SLC35C2	49.137	43.353	54.92	0.334	0.154	2.253	0.024	0.543
	ENSG00000213699.8	SLC35F6	11.943	10.39	13.496	0.348	0.152	2.252	0.024	0.544
	ENSG00000109736.14	MFSD10	159.962	169.046	150.877	-0.163	0.09	-2.252	0.024	0.544
	ENSG00000072609.17	CHFR	75.503	68.55	82.456	0.263	0.121	2.251	0.024	0.545
	ENSG00000164938.13	TP53INP1	4.105	3.121	5.088	0.563	0.301	2.251	0.024	0.545
	ENSG00000172508.10	CARNS1	0.918	0.603	1.234	0.479	0.386	2.251	0.024	0.545
	ENSG00000183597.15	TANGO2	88.715	86.984	90.446	0.056	0.128	2.25	0.024	0.545
	ENSG00000067955.13	CBFB	205.033	224.298	185.767	-0.271	0.168	-2.249	0.024	0.545
	ENSG00000224736.7	HLA-V	1.016	1.282	0.751	-0.382	0.353	-2.247	0.025	0.548
	ENSG00000088256.8	GNA11	14.116	19.278	8.953	-1.027	0.431	-2.247	0.025	0.548
	ENSG00000151491.13	EPS8	2.491	3.35	1.632	-0.725	0.429	-2.246	0.025	0.548
	ENSG00000276357.4	KIR3DL2	73.548	52.85	94.246	0.823	0.366	2.246	0.025	0.548
	ENSG00000126785.12	RHOJ	0.079	0.15	0.007	-0.192	1.721	-2.245	0.025	0.549
	ENSG00000101181.17	MTG2	31.45	28.683	34.217	0.247	0.156	2.245	0.025	0.549
	ENSG00000154165.4	GPR15	37.431	43.672	31.189	-0.473	0.23	-2.244	0.025	0.549
	ENSG00000278154.4	LAIR1	9.623	8.067	11.179	0.426	0.279	2.242	0.025	0.551
	ENSG00000173276.13	ZBTB21	7.601	7.719	7.484	-0.039	0.288	-2.241	0.025	0.552
	ENSG00000141968.7	VAV1	83.122	74.168	92.075	0.308	0.119	2.241	0.025	0.552
	ENSG00000284455.2	AC017081.4	1.759	0.256	3.261	1.762	1.741	2.241	0.025	0.552
	ENSG00000213413.2	PVRIG	144.3	133.195	155.404	0.221	0.091	2.239	0.025	0.552
	ENSG00000183665.5	TRMT12	6.924	6.352	7.496	0.209	0.191	2.239	0.025	0.552
	ENSG00000188191.14	PRKAR1B	21.044	22.684	19.404	-0.215	0.238	-2.239	0.025	0.552
	ENSG00000206206.11	DAXX	0.698	0.383	1.013	0.542	0.795	2.238	0.025	0.552
	ENSG00000250151.9	ARPC4-TTLL3	27.415	21.914	32.917	0.566	0.276	2.238	0.025	0.552
	ENSG00000043462.11	LCP2	401.03	369.242	432.818	0.229	0.124	2.238	0.025	0.552
	ENSG00000164329.13	PAPD4	60.998	52.713	69.284	0.388	0.123	2.238	0.025	0.552
	ENSG00000179859.9	RNF227	7.643	7.192	8.093	0.15	0.366	-2.237	0.025	0.553
	ENSG00000133574.9	GIMAP4	177.234	206.906	147.562	-0.485	0.242	-2.236	0.025	0.554
	ENSG00000089682.16	RBM41	9.121	9.871	8.371	-0.214	0.179	-2.235	0.025	0.555
	ENSG00000124257.6	NEURL2	0.801	1.373	0.228	-0.95	1.052	-2.233	0.026	0.557
	ENSG00000266338.6	NBPF15	5.672	5.229	6.114	0.192	0.265	2.232	0.026	0.558
	ENSG00000089157.15	RPLP0	1950.06	2064.72	1835.39	-0.17	0.11	-2.23	0.026	0.56
	ENSG00000117262.18	GPR89A	24.719	21.631	27.807	0.348	0.178	2.229	0.026	0.56
	ENSG00000147231.13	CXorf57	7.964	8.869	7.058	-0.293	0.178	-2.229	0.026	0.56
	ENSG00000062822.13	POLD1	116.934	119.077	114.792	-0.052	0.117	-2.229	0.026	0.56
	ENSG00000126603.8	GLIS2	0.484	0.276	0.692	0.407	0.575	2.229	0.026	0.56
	ENSG00000114999.7	TTL	10.778	9.439	12.118	0.33	0.175	2.228	0.026	0.56
	ENSG00000088808.16	PPP1R13B	9.092	7.871	10.313	0.351	0.199	2.228	0.026	0.56
	ENSG00000135336.14	ORC3	18.261	19.587	16.935	-0.199	0.136	-2.227	0.026	0.561
	ENSG00000116396.14	KCNC4	8.037	10.306	5.767	-0.741	0.214	-2.226	0.026	0.561
	ENSG00000107816.17	LZTS2	16.659	19.838	13.479	-0.525	0.239	-2.226	0.026	0.561
	ENSG00000166136.15	NDUFB8	400.157	436.346	363.968	-0.261	0.137	-2.225	0.026	0.561
	ENSG00000171169.8	NAIF1	12.53	10.973	14.087	0.333	0.134	2.224	0.026	0.562
	ENSG00000142556.18	ZNF614	4.705	5.617	3.792	-0.465	0.188	-2.224	0.026	0.562
	ENSG00000167851.13	CD300A	237.165	254.124	220.206	-0.206	0.103	-2.224	0.026	0.562
	ENSG00000101306.10	MYLK2	0.524	0.269	0.779	0.487	0.561	2.223	0.026	0.562
	ENSG00000057252.12	SOAT1	38.887	34.532	43.243	0.316	0.146	2.223	0.026	0.562
	ENSG00000282826.1	FRG1CP	18.211	21.532	14.891	-0.504	0.258	-2.222	0.026	0.563
	ENSG00000137700.17	SLC37A4	16.558	19.684	13.431	-0.519	0.271	-2.222	0.026	0.563
	ENSG00000101057.15	MYBL2	83.575	89.138	78.013	-0.19	0.099	-2.222	0.026	0.563
	ENSG00000100889.11	PCK2	37.341	40.587	34.094	-0.245	0.152	-2.221	0.026	0.563
	ENSG00000166986.14	MARS	97.804	85.853	109.755	0.351	0.22	2.22	0.026	0.564
	ENSG00000196187.11	TMEM63A	35.875	41.457	30.293	-0.44	0.146	-2.219	0.026	0.565
	ENSG00000240808.1	AC126389.1	2.709	0	5.417	2.682	1.971	2.216	0.027	0.569
	ENSG00000065534.18	MYLK	1.092	1.262	0.922	-0.235	0.287	-2.215	0.027	0.569
	ENSG00000276725.4	CEP170	0.824	1.107	0.54	-0.452	0.49	-2.215	0.027	0.569
	ENSG00000173933.19	RBM4	88.752	94.208	83.296	-0.176	0.102	-2.214	0.027	0.571
	ENSG00000144747.16	TMF1	46.681	51.846	41.516	-0.314	0.097	-2.213	0.027	0.571
	ENSG00000167968.12	DNASE1L2	1.481	1.025	1.936	0.536	0.427	2.213	0.027	0.571
	ENSG00000121903.14	ZSCAN20	1.003	1.416	0.589	-0.605	0.401	-2.212	0.027	0.571
	ENSG00000184867.13	ARMCX2	2.166	3.122	1.21	-0.899	0.536	-2.211	0.027	0.571
	ENSG00000135605.12	TEC	4.179	5.131	3.227	-0.536	0.277	-2.211	0.027	0.571
	ENSG00000166763.7	STRCP1	0.069	0.122	0.015	-0.145	1.401	-2.211	0.027	0.572
	ENSG00000046647.13	GEMIN8	19.164	22.108	16.22	-0.424	0.202	-2.21	0.027	0.572
	ENSG00000284946.1	AC068831.7	8.965	10.987	6.943	-0.594	0.315	-2.209	0.027	0.572
	ENSG00000145632.14	PLK2	0.926	0.528	1.324	0.605	1.084	2.209	0.027	0.572
	ENSG00000042493.15	CAPG	78.303	68.759	87.846	0.349	0.147	2.209	0.027	0.572
	ENSG00000277909.4	SPC25	36.342	41.682	31.002	-0.415	0.194	-2.208	0.027	0.573
	ENSG00000144815.15	NXPE3	12.194	10.07	14.318	0.469	0.208	2.206	0.027	0.575
	ENSG00000213860.4	RPL21P75	0.631	0	1.262	1.178	1.996	2.206	0.027	0.575
	ENSG00000170312.15	CDK1	99.917	104.178	95.655	-0.122	0.09	-2.205	0.027	0.576
	ENSG00000160908.14	ZNF394	39.051	35.152	42.95	0.282	0.146	2.204	0.028	0.576
	ENSG00000010017.12	RANBP9	38.977	35.946	42.008	0.219	0.11	2.204	0.028	0.577
	ENSG00000128191.15	DGCR8	46.271	42.61	49.933	0.224	0.099	2.203	0.028	0.577
	ENSG00000108669.16	CYTH1	148.266	135.218	161.314	0.253	0.112	2.202	0.028	0.578
	ENSG00000110047.17	EHD1	146.375	133.931	158.818	0.244	0.101	2.2	0.028	0.58
	ENSG00000234353.2	AP000346.2	7.534	6.63	8.439	0.307	0.31	2.2	0.028	0.58
	ENSG00000258405.9	ZNF578	2.678	1.643	3.714	0.834	0.482	2.2	0.028	0.58
	ENSG00000197226.12	TBC1D9B	108.89	120.208	97.573	-0.298	0.147	-2.195	0.028	0.586
	ENSG00000141524.15	TMC6	437.628	402.71	472.546	0.23	0.083	2.193	0.028	0.589
	ENSG00000234719.8	NPIPB2	5.413	3.151	7.674	1.063	0.505	2.192	0.028	0.59
	ENSG00000117143.13	UAP1	16.019	18.531	13.506	-0.429	0.156	-2.191	0.028	0.59
	ENSG00000151135.9	TMEM263	27.743	29.777	25.709	-0.205	0.151	-2.19	0.029	0.591
	ENSG00000145604.15	SKP2	22.969	25.096	20.841	-0.257	0.208	-2.186	0.029	0.597
	ENSG00000185480.11	PARPBP	18.627	20.536	16.718	-0.282	0.143	-2.186	0.029	0.597
	ENSG00000265788.2	AC015688.4	0.17	0.041	0.299	0.32	1.302	2.185	0.029	0.597
	ENSG00000145979.17	TBC1D7	27.977	24.137	31.818	0.385	0.165	2.185	0.029	0.597
	ENSG00000173153.13	ESRRA	52.097	39.864	64.33	0.677	0.232	2.184	0.029	0.597
	ENSG00000213967.10	ZNF726	8.759	10.586	6.931	-0.547	0.244	-2.184	0.029	0.597
	ENSG00000153317.14	ASAP1	12.362	11.232	13.492	0.245	0.148	2.183	0.029	0.598
	ENSG00000189350.12	TOGARAM2	34.333	31.331	37.335	0.246	0.135	2.183	0.029	0.599
	ENSG00000281289.2	LSS	22.367	16.649	28.085	0.721	0.309	2.182	0.029	0.599
	ENSG00000159733.13	ZFYVE28	13.59	10.767	16.413	0.565	0.178	2.18	0.029	0.599
	ENSG00000159210.9	SNF8	156.113	135.908	176.318	0.373	0.158	2.18	0.029	0.599
	ENSG00000106086.18	PLEKHA8	4.856	5.432	4.281	-0.284	0.24	-2.18	0.029	0.599
	ENSG00000173930.8	SLCO4C1	5.469	4.652	6.286	0.366	0.184	2.18	0.029	0.599
	ENSG00000022556.15	NLRP2	16.334	14.249	18.418	0.349	0.182	2.18	0.029	0.599
	ENSG00000105011.8	ASF1B	135.072	148.296	121.848	-0.281	0.123	-2.179	0.029	0.599
	ENSG00000131080.14	EDA2R	0.897	0.739	1.056	0.242	0.385	2.179	0.029	0.599
	ENSG00000228477.1	AL663070.1	0.309	0	0.618	0.695	1.995	2.178	0.029	0.6
	ENSG00000278474.4	KIR3DL2	0.289	0.578	0	-0.658	2.798	-2.178	0.029	0.6
	ENSG00000132326.11	PER2	5.85	6.428	5.273	-0.244	0.162	-2.177	0.029	0.601
	ENSG00000175048.16	ZDHHC14	36.604	31.007	42.201	0.433	0.204	2.177	0.03	0.601
	ENSG00000254838.5	GVINP1	13.449	14.641	12.257	-0.239	0.129	-2.176	0.03	0.602
	ENSG00000211935.3	IGHV1-3	28.379	35.283	21.476	-0.691	0.355	-2.175	0.03	0.602
	ENSG00000106560.10	GIMAP2	92.44	101.102	83.779	-0.268	0.159	-2.175	0.03	0.602
	ENSG00000273814.4	OCLN	1.513	1.091	1.934	0.489	0.265	2.175	0.03	0.602
	ENSG00000100241.20	SBF1	122.017	117.692	126.342	0.101	0.08	2.174	0.03	0.602
	ENSG00000157483.8	MYO1E	57.386	67.258	47.514	-0.493	0.227	-2.173	0.03	0.603
	ENSG00000181026.14	AEN	14.47	10.746	18.195	0.709	0.303	2.173	0.03	0.603
	ENSG00000165475.14	CRYL1	12.082	14.452	9.712	-0.529	0.291	-2.172	0.03	0.603
	ENSG00000105486.13	LIG1	113.547	121.413	105.681	-0.198	0.134	-2.172	0.03	0.603
	ENSG00000173762.7	CD7	100.395	78.465	122.325	0.634	0.29	2.171	0.03	0.604
	ENSG00000277734.7	TRAC	204.789	228.67	180.908	-0.336	0.165	-2.17	0.03	0.606
	ENSG00000173264.14	GPR137	53.877	48.804	58.951	0.268	0.165	2.169	0.03	0.606
	ENSG00000106524.8	ANKMY2	17.2	18.58	15.82	-0.219	0.134	-2.168	0.03	0.607
	ENSG00000164920.9	OSR2	0.218	0	0.437	0.523	2.021	2.167	0.03	0.607
	ENSG00000006652.13	IFRD1	19.396	16.969	21.824	0.345	0.144	2.167	0.03	0.607
	ENSG00000165832.5	TRUB1	8.331	9.379	7.283	-0.325	0.164	-2.167	0.03	0.607
	ENSG00000174574.15	AKIRIN1	33.845	29.215	38.476	0.386	0.176	2.167	0.03	0.607
	ENSG00000205544.3	TMEM256	179.078	193.599	164.557	-0.233	0.13	-2.165	0.03	0.607
	ENSG00000105701.15	FKBP8	439.17	472.147	406.194	-0.217	0.108	-2.165	0.03	0.607
	ENSG00000117281.15	CD160	0.934	0.509	1.36	0.645	0.578	2.165	0.03	0.607
	ENSG00000141564.13	RPTOR	30.413	32.983	27.843	-0.237	0.157	-2.165	0.03	0.607
	ENSG00000167984.17	NLRC3	65.093	57.953	72.233	0.313	0.128	2.165	0.03	0.607
	ENSG00000067208.14	EVI5	2.196	2.623	1.768	-0.388	0.517	-2.164	0.03	0.607
	ENSG00000185163.9	DDX51	19.162	16.265	22.059	0.418	0.18	2.164	0.03	0.607
	ENSG00000197417.7	SHPK	7.865	8.842	6.888	-0.319	0.176	-2.164	0.03	0.607
	ENSG00000231247.8	PPP1R18	0.1	0.2	3.3e-7	-0.263	2.817	-2.164	0.03	0.607
	ENSG00000182742.5	HOXB4	16.601	14.495	18.707	0.347	0.156	2.164	0.03	0.607
	ENSG00000081087.14	OSTM1	23.384	18.114	28.654	0.634	0.265	2.163	0.031	0.607
	ENSG00000160791.13	CCR5	130.637	113.314	147.959	0.382	0.163	2.162	0.031	0.607
	ENSG00000140465.13	CYP1A1	4.488	5.492	3.485	-0.534	0.345	-2.162	0.031	0.607
	ENSG00000255073.8	ZFP91-CNTF	0.227	0.033	0.422	0.461	1.891	2.162	0.031	0.607
	ENSG00000272325.1	NUDT3	8.487	7.591	9.383	0.273	0.128	2.161	0.031	0.608
	ENSG00000116678.19	LEPR	2.213	2.634	1.793	-0.38	0.224	-2.161	0.031	0.608
	ENSG00000156531.16	PHF6	19.784	21.413	18.156	-0.227	0.105	-2.159	0.031	0.609
	ENSG00000113638.13	TTC33	11.603	12.333	10.873	-0.167	0.166	-2.157	0.031	0.611
	ENSG00000104549.11	SQLE	52.158	45.706	58.609	0.352	0.144	2.157	0.031	0.611
	ENSG00000107968.9	MAP3K8	42.705	36.016	49.393	0.445	0.115	2.157	0.031	0.611
	ENSG00000130813.17	C19orf66	94.284	90.902	97.666	0.102	0.094	2.157	0.031	0.611
	ENSG00000164611.12	PTTG1	211.474	233.092	189.857	-0.295	0.137	-2.157	0.031	0.611
	ENSG00000140992.18	PDPK1	29.54	27.569	31.512	0.186	0.11	2.155	0.031	0.612
	ENSG00000271810.5	AL603832.3	1.635	2.425	0.845	-0.892	0.765	-2.155	0.031	0.612
	ENSG00000138376.10	BARD1	18.386	18.866	17.906	-0.071	0.176	-2.154	0.031	0.613
	ENSG00000196584.2	XRCC2	8.303	9.044	7.563	-0.23	0.136	-2.153	0.031	0.613
	ENSG00000278588.1	HIST1H2BI	3.275	5.399	1.152	-1.572	1.042	-2.153	0.031	0.613
	ENSG00000169203.16	NPIPB12	98.644	78.905	118.382	0.579	0.224	2.152	0.031	0.613
	ENSG00000182118.7	FAM89A	9.102	10.439	7.764	-0.384	0.208	-2.152	0.031	0.613
	ENSG00000215305.9	VPS16	54.035	49.163	58.908	0.256	0.11	2.152	0.031	0.613
	ENSG00000077616.10	NAALAD2	0.416	0.232	0.599	0.376	0.593	2.152	0.031	0.613
	ENSG00000196730.12	DAPK1	1.772	0.87	2.674	0.974	0.32	2.151	0.031	0.613
	ENSG00000167513.8	CDT1	88.612	105.301	71.923	-0.544	0.25	-2.151	0.031	0.613
	ENSG00000138821.12	SLC39A8	66.061	72.104	60.018	-0.261	0.104	-2.151	0.032	0.614
	ENSG00000168769.13	TET2	8.005	8.959	7.05	-0.307	0.147	-2.15	0.032	0.614
	ENSG00000073150.13	PANX2	1.491	2.042	0.941	-0.648	0.511	-2.147	0.032	0.618
	ENSG00000156735.10	BAG4	8.604	9.412	7.796	-0.243	0.138	-2.145	0.032	0.621
	ENSG00000198860.12	TSEN15	41.185	34.349	48.02	0.472	0.164	2.144	0.032	0.621
	ENSG00000172819.16	RARG	13.294	11.437	15.151	0.377	0.155	2.143	0.032	0.623
	ENSG00000127580.15	WDR24	16.857	15.015	18.699	0.299	0.122	2.143	0.032	0.623
	ENSG00000183943.5	PRKX	85.98	72.232	99.728	0.46	0.105	2.142	0.032	0.624
	ENSG00000251201.8	TMED7-TICAM2	0.411	0.621	0.201	-0.434	0.766	-2.141	0.032	0.624
	ENSG00000157693.14	TMEM268	11.284	12.294	10.275	-0.238	0.143	-2.14	0.032	0.624
	ENSG00000002834.17	LASP1	280.368	260.558	300.178	0.203	0.085	2.14	0.032	0.624
	ENSG00000183688.4	RFLNB	92.245	85.816	98.675	0.199	0.082	2.138	0.033	0.628
	ENSG00000145425.9	RPS3A	1273.04	1368.93	1177.15	-0.218	0.121	-2.138	0.033	0.628
	ENSG00000169641.13	LUZP1	8.475	7.327	9.623	0.351	0.122	2.137	0.033	0.628
	ENSG00000264058.2	AC073508.2	0.812	0.517	1.107	0.474	0.503	2.136	0.033	0.628
	ENSG00000160703.15	NLRX1	22.601	23.68	21.521	-0.132	0.112	-2.136	0.033	0.628
	ENSG00000126787.12	DLGAP5	49.103	52.759	45.447	-0.211	0.108	-2.136	0.033	0.628
	ENSG00000166436.16	TRIM66	8.344	7.289	9.399	0.327	0.21	2.135	0.033	0.628
	ENSG00000140265.12	ZSCAN29	22.993	20.926	25.06	0.249	0.124	2.135	0.033	0.628
	ENSG00000108219.14	TSPAN14	117.604	103.928	131.28	0.334	0.148	2.134	0.033	0.629
	ENSG00000130956.13	HABP4	6.686	5.325	8.047	0.516	0.256	2.134	0.033	0.629
	ENSG00000006432.15	MAP3K9	2.916	3.266	2.567	-0.258	0.161	-2.133	0.033	0.629
	ENSG00000169314.14	C22orf15	1.852	2.769	0.936	-0.961	0.681	-2.133	0.033	0.629
	ENSG00000135372.8	NAT10	31.804	34.272	29.336	-0.217	0.17	-2.133	0.033	0.629
	ENSG00000182134.15	TDRKH	9.682	7.525	11.84	0.591	0.19	2.133	0.033	0.629
	ENSG00000095002.14	MSH2	32.683	34.767	30.598	-0.179	0.133	-2.132	0.033	0.629
	ENSG00000175054.14	ATR	8.29	7.832	8.748	0.142	0.179	2.132	0.033	0.629
	ENSG00000100207.18	TCF20	24.846	22.656	27.036	0.245	0.101	2.131	0.033	0.629
	ENSG00000130758.7	MAP3K10	31.27	26.644	35.897	0.417	0.181	2.131	0.033	0.629
	ENSG00000206314.9	GPSM3	0.189	0.378	0	-0.463	2.391	-2.131	0.033	0.629
	ENSG00000009724.16	MASP2	1.275	0.927	1.623	0.445	0.353	2.131	0.033	0.629
	ENSG00000004776.12	HSPB6	0.674	1.133	0.215	-0.812	0.96	-2.13	0.033	0.629
	ENSG00000101868.10	POLA1	13.654	15.3	12.008	-0.325	0.164	-2.13	0.033	0.629
	ENSG00000186577.12	SMIM29	39.386	34.665	44.108	0.339	0.135	2.129	0.033	0.63
	ENSG00000105341.18	DMAC2	48.134	43.274	52.995	0.286	0.124	2.127	0.033	0.631
	ENSG00000005486.16	RHBDD2	31.42	27.56	35.28	0.345	0.177	2.127	0.033	0.631
	ENSG00000104055.15	TGM5	6.636	7.609	5.663	-0.37	0.225	-2.127	0.033	0.631
	ENSG00000106246.17	PTCD1	8.2	7.677	8.723	0.164	0.154	2.127	0.033	0.631
	ENSG00000135299.16	ANKRD6	7.093	8.741	5.445	-0.596	0.347	-2.127	0.033	0.631
	ENSG00000104490.17	NCALD	68.697	75.73	61.665	-0.292	0.127	-2.126	0.034	0.632
	ENSG00000169062.14	UPF3A	38.971	35.169	42.772	0.275	0.139	2.126	0.034	0.632
	ENSG00000138346.14	DNA2	15.614	17.233	13.996	-0.282	0.139	-2.125	0.034	0.633
	ENSG00000165304.7	MELK	42.861	45.335	40.387	-0.163	0.112	-2.124	0.034	0.633
	ENSG00000189319.13	FAM53B	23.354	18.845	27.862	0.54	0.209	2.123	0.034	0.633
	ENSG00000140743.7	CDR2	18.754	15.41	22.098	0.493	0.228	2.123	0.034	0.633
	ENSG00000151655.18	ITIH2	0.089	0.02	0.159	0.184	1.483	2.122	0.034	0.633
	ENSG00000125657.4	TNFSF9	4.1	2.716	5.484	0.803	0.471	2.122	0.034	0.633
	ENSG00000214530.8	STARD10	30.535	25.471	35.6	0.467	0.253	2.122	0.034	0.633
	ENSG00000132286.11	TIMM10B	25.494	22.771	28.217	0.298	0.149	2.122	0.034	0.633
	ENSG00000103591.12	AAGAB	33.991	26.967	41.015	0.587	0.254	2.122	0.034	0.633
	ENSG00000050327.14	ARHGEF5	1.192	1.58	0.804	-0.516	0.49	-2.122	0.034	0.633
	ENSG00000255439.6	AC135050.2	3.591	5.111	2.071	-0.993	0.771	-2.121	0.034	0.633
	ENSG00000119401.10	TRIM32	7.58	9.376	5.784	-0.613	0.271	-2.12	0.034	0.634
	ENSG00000150867.13	PIP4K2A	140.956	122.051	159.862	0.387	0.136	2.119	0.034	0.635
	ENSG00000167491.17	GATAD2A	138.517	125.89	151.144	0.262	0.121	2.119	0.034	0.635
	ENSG00000139908.14	TSSK4	9.284	7.555	11.012	0.49	0.267	2.117	0.034	0.636
	ENSG00000143382.14	ADAMTSL4	1.363	1.034	1.691	0.404	0.371	2.117	0.034	0.636
	ENSG00000053371.12	AKR7A2	55.619	61.365	49.872	-0.294	0.163	-2.117	0.034	0.636
	ENSG00000101782.14	RIOK3	49.823	56.725	42.922	-0.394	0.122	-2.117	0.034	0.636
	ENSG00000230021.9	AL669831.3	0.772	1.179	0.365	-0.675	0.942	-2.116	0.034	0.636
	ENSG00000132330.16	SCLY	64.957	59.317	70.597	0.247	0.127	2.115	0.034	0.638
	ENSG00000110880.10	CORO1C	42.99	42.51	43.469	0.031	0.108	-2.114	0.035	0.638
	ENSG00000283930.1	AL117339.5	1.089	1.411	0.767	-0.449	0.431	-2.114	0.035	0.638
	ENSG00000115085.13	ZAP70	265.329	242.443	288.215	0.249	0.083	2.114	0.035	0.639
	ENSG00000112685.13	EXOC2	22.699	19.432	25.966	0.4	0.127	2.113	0.035	0.639
	ENSG00000074370.17	ATP2A3	323.953	300.907	346.998	0.205	0.079	2.111	0.035	0.64
	ENSG00000104290.10	FZD3	1.364	1.706	1.021	-0.421	0.286	-2.111	0.035	0.64
	ENSG00000179673.4	RPRML	3.954	5.883	2.026	-1.185	0.742	-2.11	0.035	0.64
	ENSG00000163882.9	POLR2H	104.769	112.648	96.891	-0.215	0.128	-2.11	0.035	0.64
	ENSG00000138674.16	SEC31A	75.618	71.514	79.721	0.155	0.119	2.11	0.035	0.64
	ENSG00000106636.7	YKT6	73.564	56.031	91.097	0.691	0.253	2.11	0.035	0.64
	ENSG00000217930.7	PAM16	40.233	35.85	44.616	0.308	0.178	2.11	0.035	0.64
	ENSG00000172460.16	PRSS30P	16.397	13.035	19.759	0.565	0.211	2.11	0.035	0.64
	ENSG00000167772.11	ANGPTL4	0.761	0.993	0.528	-0.383	0.656	-2.109	0.035	0.64
	ENSG00000134285.10	FKBP11	116.474	101.895	131.053	0.36	0.152	2.109	0.035	0.64
	ENSG00000114646.9	CSPG5	0.398	0.597	0.199	-0.414	0.704	-2.108	0.035	0.64
	ENSG00000105501.12	SIGLEC5	0.106	0	0.211	0.277	2.404	2.108	0.035	0.641
	ENSG00000156886.11	ITGAD	4.507	5.077	3.937	-0.3	0.366	-2.107	0.035	0.642
	ENSG00000176083.17	ZNF683	0.762	0.44	1.084	0.534	0.83	2.106	0.035	0.643
	ENSG00000105135.15	ILVBL	51.67	57.178	46.163	-0.303	0.134	-2.105	0.035	0.643
	ENSG00000157870.14	FAM213B	30.303	27.547	33.06	0.255	0.116	2.105	0.035	0.643
	ENSG00000132436.11	FIGNL1	26.526	29.468	23.583	-0.31	0.168	-2.105	0.035	0.643
	ENSG00000185495.10	AC138393.1	7.536	5.852	9.219	0.577	0.268	2.104	0.035	0.643
	ENSG00000167323.11	STIM1	89.973	78.608	101.338	0.362	0.126	2.104	0.035	0.643
	ENSG00000226976.3	COX6A1P2	4.675	7.834	1.516	-1.812	1.166	-2.104	0.035	0.643
	ENSG00000125611.15	CHCHD5	57.791	49.941	65.64	0.388	0.144	2.102	0.036	0.645
	ENSG00000123159.15	GIPC1	31.101	25.323	36.879	0.525	0.255	2.102	0.036	0.645
	ENSG00000153898.12	MCOLN2	33.082	30.423	35.741	0.226	0.128	2.101	0.036	0.646
	ENSG00000171643.13	S100Z	1.465	2.111	0.818	-0.775	0.688	-2.101	0.036	0.646
	ENSG00000220804.8	LINC01881	6.176	3.599	8.754	1.085	0.505	2.099	0.036	0.648
	ENSG00000122122.9	SASH3	568.551	504.346	632.757	0.327	0.142	2.098	0.036	0.648
	ENSG00000139826.5	ABHD13	5.529	4.629	6.43	0.401	0.214	2.098	0.036	0.648
	ENSG00000146576.12	C7orf26	48.073	43.088	53.058	0.294	0.172	2.097	0.036	0.649
	ENSG00000172538.6	FAM170B	0.673	0.984	0.361	-0.544	0.704	-2.097	0.036	0.649
	ENSG00000182185.18	RAD51B	19.297	19.944	18.65	-0.092	0.231	-2.097	0.036	0.649
	ENSG00000170293.8	CMTM8	0.191	0	0.383	0.468	2.184	2.096	0.036	0.649
	ENSG00000128408.8	RIBC2	5.698	6.558	4.837	-0.373	0.345	-2.096	0.036	0.649
	ENSG00000133422.12	MORC2	17.041	15.364	18.718	0.269	0.119	2.095	0.036	0.649
	ENSG00000125084.11	WNT1	2.782	3.557	2.007	-0.6	0.397	-2.095	0.036	0.649
	ENSG00000167106.11	FAM102A	17.933	15.841	20.025	0.32	0.268	2.095	0.036	0.649
	ENSG00000109062.11	SLC9A3R1	555.093	489.242	620.944	0.343	0.144	2.095	0.036	0.649
	ENSG00000171388.11	APLN	1.336	1.721	0.951	-0.48	0.414	-2.094	0.036	0.65
	ENSG00000213977.7	TAX1BP3	24.256	20.531	27.982	0.429	0.199	2.094	0.036	0.65
	ENSG00000100139.13	MICALL1	19.789	16.659	22.919	0.438	0.167	2.094	0.036	0.65
	ENSG00000099331.13	MYO9B	290.132	256.442	323.821	0.335	0.113	2.093	0.036	0.65
	ENSG00000170142.11	UBE2E1	63.973	64.882	63.064	-0.04	0.128	-2.093	0.036	0.65
	ENSG00000074266.19	EED	29.022	32.179	25.865	-0.305	0.141	-2.092	0.036	0.65
	ENSG00000197134.11	ZNF257	7.185	8.902	5.469	-0.614	0.312	-2.092	0.036	0.65
	ENSG00000267166.5	AC007993.1	0.242	0.361	0.123	-0.277	0.823	-2.091	0.037	0.651
	ENSG00000079459.12	FDFT1	140.753	122.501	159.004	0.374	0.131	2.09	0.037	0.652
	ENSG00000136938.8	ANP32B	311.387	332.403	290.371	-0.194	0.105	-2.089	0.037	0.653
	ENSG00000134152.10	KATNBL1	39.859	44.773	34.944	-0.349	0.14	-2.089	0.037	0.653
	ENSG00000250569.1	NTAN1P2	0.659	1.116	0.203	-0.814	1.183	-2.089	0.037	0.653
	ENSG00000180304.14	OAZ2	68.681	75.181	62.18	-0.27	0.104	-2.088	0.037	0.653
	ENSG00000141401.11	IMPA2	21.086	23.681	18.491	-0.341	0.163	-2.088	0.037	0.653
	ENSG00000172465.13	TCEAL1	7.374	8.539	6.208	-0.404	0.261	-2.087	0.037	0.654
	ENSG00000152642.10	GPD1L	16.634	14.75	18.518	0.309	0.186	2.087	0.037	0.654
	ENSG00000141458.12	NPC1	44.592	38.979	50.205	0.357	0.233	2.086	0.037	0.654
	ENSG00000134321.11	RSAD2	7.761	5.986	9.535	0.593	0.336	2.086	0.037	0.655
	ENSG00000071553.16	ATP6AP1	68.848	63.139	74.557	0.236	0.11	2.085	0.037	0.655
	ENSG00000117632.22	STMN1	619.7	665.574	573.826	-0.214	0.142	-2.084	0.037	0.656
	ENSG00000135486.17	HNRNPA1	1231.43	1270.33	1192.54	-0.091	0.084	-2.083	0.037	0.658
	ENSG00000074755.14	ZZEF1	26.992	24.431	29.552	0.265	0.13	2.082	0.037	0.658
	ENSG00000231584.8	FAHD2CP	3.826	5.155	2.496	-0.816	0.412	-2.082	0.037	0.658
	ENSG00000133805.15	AMPD3	24.335	27.806	20.863	-0.398	0.192	-2.081	0.037	0.659
	ENSG00000123360.11	PDE1B	8.071	7.179	8.964	0.285	0.179	2.081	0.037	0.659
	ENSG00000135913.10	USP37	10.104	10.837	9.371	-0.191	0.197	-2.08	0.038	0.659
	ENSG00000118515.11	SGK1	9.176	5.761	12.592	1.007	0.495	2.08	0.038	0.659
	ENSG00000143793.12	C1orf35	41.013	44.151	37.875	-0.216	0.13	-2.08	0.038	0.659
	ENSG00000100450.12	GZMH	73.111	80.197	66.024	-0.277	0.162	-2.079	0.038	0.659
	ENSG00000159618.15	ADGRG5	82.996	76.249	89.743	0.232	0.118	2.078	0.038	0.66
	ENSG00000142233.11	NTN5	0.204	0.394	0.014	-0.459	2.017	-2.078	0.038	0.66
	ENSG00000106605.10	BLVRA	54.966	59.66	50.272	-0.243	0.137	-2.077	0.038	0.66
	ENSG00000137801.10	THBS1	4.391	3.279	5.504	0.604	0.486	2.077	0.038	0.66
	ENSG00000160691.18	SHC1	70.922	62.445	79.4	0.342	0.109	2.077	0.038	0.66
	ENSG00000103832.10	GOLGA8UP	0.121	0.016	0.226	0.271	1.744	2.077	0.038	0.66
	ENSG00000094804.9	CDC6	32.82	35.973	29.668	-0.27	0.148	-2.076	0.038	0.66
	ENSG00000153339.13	TRAPPC8	25.266	22.116	28.416	0.348	0.133	2.076	0.038	0.66
	ENSG00000137474.20	MYO7A	0.264	0.399	0.129	-0.31	0.914	-2.076	0.038	0.66
	ENSG00000167522.15	ANKRD11	134.369	120.97	147.767	0.287	0.113	2.076	0.038	0.66
	ENSG00000064393.15	HIPK2	33.044	29.931	36.158	0.265	0.122	2.076	0.038	0.66
	ENSG00000186416.13	NKRF	7.656	8.437	6.875	-0.261	0.153	-2.075	0.038	0.66
	ENSG00000112511.17	PHF1	11.245	8.702	13.787	0.608	0.29	2.075	0.038	0.66
	ENSG00000073598.5	FNDC8	0.154	0.286	0.022	-0.332	1.754	-2.075	0.038	0.66
	ENSG00000068878.14	PSME4	21.844	18.833	24.855	0.383	0.158	2.074	0.038	0.66
	ENSG00000163464.7	CXCR1	0.261	0.084	0.437	0.407	1.129	2.073	0.038	0.661
	ENSG00000159184.7	HOXB13	0.09	0.028	0.152	0.164	1.298	2.073	0.038	0.661
	ENSG00000184635.15	ZNF93	10.911	13.154	8.668	-0.55	0.359	-2.073	0.038	0.661
	ENSG00000012817.15	KDM5D	23.319	21.315	25.323	0.238	0.122	2.071	0.038	0.663
	ENSG00000198242.13	RPL23A	1005.46	1055.09	955.836	-0.142	0.085	-2.071	0.038	0.663
	ENSG00000142252.10	GEMIN7	77.722	83.765	71.679	-0.222	0.135	-2.07	0.038	0.663
	ENSG00000166860.2	ZBTB39	3.393	2.892	3.893	0.33	0.192	2.07	0.038	0.663
	ENSG00000104889.6	RNASEH2A	60.755	66.624	54.887	-0.275	0.132	-2.07	0.038	0.663
	ENSG00000051596.9	THOC3	88.598	97.307	79.888	-0.281	0.112	-2.069	0.039	0.663
	ENSG00000131023.12	LATS1	11.758	10.416	13.1	0.305	0.122	2.069	0.039	0.663
	ENSG00000234118.1	RPL13AP6	0.444	0	0.888	0.917	2.154	2.069	0.039	0.663
	ENSG00000128482.15	RNF112	1.283	2.372	0.194	-1.498	0.949	-2.068	0.039	0.663
	ENSG00000125503.12	PPP1R12C	165.19	153.122	177.259	0.21	0.093	2.068	0.039	0.663
	ENSG00000176105.13	YES1	9.251	10.288	8.214	-0.293	0.247	-2.068	0.039	0.663
	ENSG00000153066.12	TXNDC11	31.164	28.788	33.539	0.213	0.142	2.068	0.039	0.663
	ENSG00000150527.17	CTAGE5	23.371	21.059	25.682	0.275	0.156	2.067	0.039	0.664
	ENSG00000214176.9	PLEKHM1P1	24.377	22.479	26.276	0.216	0.116	2.065	0.039	0.665
	ENSG00000206356.5	AC114324.1	0.046	0	0.092	0.127	2.057	2.065	0.039	0.665
	ENSG00000198185.11	ZNF334	1.322	1.678	0.967	-0.446	0.365	-2.065	0.039	0.665
	ENSG00000140284.10	SLC27A2	25.831	29.37	22.292	-0.383	0.18	-2.063	0.039	0.667
	ENSG00000137135.17	ARHGEF39	18.096	21.371	14.82	-0.5	0.273	-2.063	0.039	0.667
	ENSG00000111961.17	SASH1	1.081	0.737	1.425	0.481	0.283	2.063	0.039	0.667
	ENSG00000106952.7	TNFSF8	7.408	6.275	8.541	0.391	0.2	2.062	0.039	0.667
	ENSG00000149483.11	TMEM138	32.697	25.692	39.703	0.609	0.208	2.062	0.039	0.667
	ENSG00000115257.15	PCSK4	3.469	4.877	2.062	-0.941	0.559	-2.062	0.039	0.667
	ENSG00000275318.1	AL136981.2	2.566	3.499	1.632	-0.773	0.559	-2.061	0.039	0.667
	ENSG00000186526.12	CYP4F8	0.224	0.106	0.342	0.28	0.813	2.061	0.039	0.667
	ENSG00000163001.11	CFAP36	21.701	24.637	18.766	-0.375	0.177	-2.061	0.039	0.668
	ENSG00000196865.4	NHLRC2	7.003	7.561	6.446	-0.201	0.22	-2.06	0.039	0.668
	ENSG00000138107.12	ACTR1A	62.933	56.007	69.859	0.314	0.158	2.06	0.039	0.668
	ENSG00000101577.9	LPIN2	60.399	67.265	53.533	-0.324	0.241	-2.059	0.039	0.668
	ENSG00000130731.15	METTL26	123.437	132.978	113.896	-0.222	0.125	-2.058	0.04	0.669
	ENSG00000188687.17	SLC4A5	2.153	2.204	2.102	-0.047	0.447	-2.057	0.04	0.671
	ENSG00000080819.6	CPOX	88.439	95.715	81.162	-0.235	0.138	-2.055	0.04	0.673
	ENSG00000096155.15	BAG6	5.769	7.222	4.317	-0.629	0.382	-2.054	0.04	0.674
	ENSG00000148341.17	SH3GLB2	114.268	119.46	109.075	-0.13	0.094	-2.054	0.04	0.674
	ENSG00000161249.20	DMKN	0.194	0.361	0.026	-0.408	1.492	-2.054	0.04	0.674
	ENSG00000111144.9	LTA4H	47.75	50.172	45.327	-0.143	0.101	-2.054	0.04	0.674
	ENSG00000139194.7	RBP5	51.394	41.595	61.194	0.546	0.224	2.053	0.04	0.674
	ENSG00000227277.9	RNF5	140.933	151.833	130.033	-0.222	0.101	-2.053	0.04	0.675
	ENSG00000067445.20	TRO	2.312	1.996	2.628	0.276	0.321	-2.052	0.04	0.675
	ENSG00000184992.10	BRI3BP	16.924	18.384	15.465	-0.235	0.135	-2.052	0.04	0.675
	ENSG00000284976.1	BX255925.3	24.965	21.177	28.753	0.424	0.203	2.051	0.04	0.676
	ENSG00000065491.8	TBC1D22B	16.866	15.242	18.49	0.263	0.123	2.05	0.04	0.677
	ENSG00000187796.14	CARD9	6.769	5.759	7.779	0.377	0.195	2.05	0.04	0.677
	ENSG00000106682.14	EIF4H	360.495	383.121	337.869	-0.181	0.095	-2.049	0.04	0.678
	ENSG00000079931.14	MOXD1	0.385	0.46	0.311	-0.156	0.741	-2.049	0.041	0.678
	ENSG00000114770.16	ABCC5	13.168	13.224	13.113	-0.011	0.141	2.048	0.041	0.678
	ENSG00000162650.16	ATXN7L2	5.806	4.82	6.792	0.421	0.248	2.048	0.041	0.678
	ENSG00000274166.2	GOLGA6L10	0.071	0.143	0	-0.193	2.462	-2.047	0.041	0.679
	ENSG00000128951.13	DUT	262.188	289.973	234.403	-0.306	0.125	-2.046	0.041	0.68
	ENSG00000072778.19	ACADVL	929.526	1004.12	854.934	-0.232	0.144	-2.046	0.041	0.68
	ENSG00000139112.10	GABARAPL1	105.119	100.953	109.285	0.113	0.187	2.046	0.041	0.68
	ENSG00000135090.13	TAOK3	49.519	46.158	52.881	0.192	0.107	2.045	0.041	0.681
	ENSG00000027869.11	SH2D2A	254.12	287.096	221.144	-0.375	0.211	-2.044	0.041	0.682
	ENSG00000203666.12	EFCAB2	6.148	5.008	7.288	0.464	0.368	2.044	0.041	0.682
	ENSG00000176055.9	MBLAC2	3.57	3.942	3.197	-0.236	0.204	-2.043	0.041	0.683
	ENSG00000047365.11	ARAP2	41.061	34.063	48.06	0.485	0.218	2.042	0.041	0.683
	ENSG00000197019.4	SERTAD1	10.644	9.182	12.107	0.364	0.184	2.041	0.041	0.683
	ENSG00000179938.12	GOLGA8J	4.297	5.156	3.437	-0.473	0.297	-2.041	0.041	0.683
	ENSG00000101236.16	RNF24	8.359	9.594	7.123	-0.383	0.235	-2.041	0.041	0.683
	ENSG00000231617.8	DAXX	80.752	65.582	95.921	0.542	0.212	2.04	0.041	0.684
	ENSG00000141505.11	ASGR1	1.696	2.1	1.291	-0.436	0.5	-2.04	0.041	0.684
	ENSG00000279457.4	FO538757.1	13.923	11.957	15.89	0.383	0.189	2.04	0.041	0.684
	ENSG00000109066.13	TMEM104	19.647	13.517	25.776	0.883	0.242	2.039	0.041	0.685
	ENSG00000154645.13	CHODL	0.373	0.547	0.199	-0.368	0.7	-2.038	0.042	0.685
	ENSG00000135596.17	MICAL1	85.131	77.531	92.73	0.255	0.124	2.038	0.042	0.685
	ENSG00000179750.15	APOBEC3B	81.906	91.495	72.318	-0.335	0.177	-2.038	0.042	0.685
	ENSG00000008517.16	IL32	4240.82	4758.34	3723.29	-0.354	0.182	-2.037	0.042	0.686
	ENSG00000206292.13	HLA-DOA	1.117	1.497	0.736	-0.525	0.556	-2.037	0.042	0.686
	ENSG00000198721.12	ECI2	32.078	33.399	30.758	-0.115	0.16	-2.036	0.042	0.686
	ENSG00000170471.14	RALGAPB	18.625	16.757	20.494	0.276	0.111	2.035	0.042	0.687
	ENSG00000102409.9	BEX4	10.847	12.729	8.965	-0.462	0.268	-2.035	0.042	0.687
	ENSG00000198759.11	EGFL6	19.746	22.035	17.457	-0.32	0.176	-2.035	0.042	0.687
	ENSG00000048991.16	R3HDM1	30.138	28.406	31.871	0.161	0.127	2.035	0.042	0.687
	ENSG00000137275.13	RIPK1	22.02	19.482	24.559	0.319	0.113	2.034	0.042	0.687
	ENSG00000278705.1	HIST1H4B	1.734	2.963	0.504	-1.398	1.255	-2.034	0.042	0.688
	ENSG00000026025.15	VIM	1392.24	1509.28	1275.2	-0.243	0.134	-2.033	0.042	0.688
	ENSG00000185052.11	SLC24A3	0.297	0.175	0.42	0.273	0.611	2.033	0.042	0.688
	ENSG00000213221.4	DNLZ	43.866	35.089	52.643	0.572	0.266	2.032	0.042	0.689
	ENSG00000149308.16	NPAT	14.962	16.661	13.264	-0.308	0.185	-2.032	0.042	0.689
	ENSG00000267430.1	AC036176.2	0.306	0.531	0.08	-0.503	1.359	-2.03	0.042	0.691
	ENSG00000102100.15	SLC35A2	18.589	15.772	21.407	0.418	0.18	2.03	0.042	0.691
	ENSG00000069493.14	CLEC2D	146.833	159.658	134.008	-0.251	0.134	-2.03	0.042	0.691
	ENSG00000082805.19	ERC1	6.701	7.018	6.384	-0.119	0.176	-2.029	0.042	0.691
	ENSG00000123374.10	CDK2	120.866	127.905	113.828	-0.167	0.157	-2.029	0.042	0.691
	ENSG00000243156.7	MICAL3	28.172	26.047	30.297	0.211	0.162	2.029	0.042	0.691
	ENSG00000149929.15	HIRIP3	54.144	56.869	51.418	-0.143	0.101	-2.029	0.043	0.691
	ENSG00000140450.8	ARRDC4	0.11	0.181	0.039	-0.184	1.123	-2.028	0.043	0.692
	ENSG00000226987.1	AL157938.1	1.102	1.793	0.411	-0.985	1.08	-2.027	0.043	0.692
	ENSG00000138439.11	FAM117B	1.221	1.575	0.867	-0.463	0.377	-2.027	0.043	0.692
	ENSG00000075673.11	ATP12A	0.259	0.431	0.087	-0.397	1.128	-2.026	0.043	0.692
	ENSG00000234507.9	BRD2	0.081	0.163	0	-0.218	2.887	-2.026	0.043	0.692
	ENSG00000100219.16	XBP1	254.562	239.821	269.303	0.167	0.143	2.026	0.043	0.692
	ENSG00000174721.9	FGFBP3	0.717	0.938	0.496	-0.374	0.472	-2.026	0.043	0.692
	ENSG00000105556.11	MIER2	19.931	22.565	17.298	-0.365	0.165	-2.024	0.043	0.693
	ENSG00000053747.15	LAMA3	0.29	0.482	0.098	-0.432	1.213	-2.024	0.043	0.693
	ENSG00000122223.12	CD244	106.57	99.399	113.742	0.193	0.114	2.024	0.043	0.693
	ENSG00000137193.13	PIM1	389.731	357.927	421.535	0.235	0.082	2.021	0.043	0.697
	ENSG00000115392.11	FANCL	20.735	23.317	18.154	-0.344	0.171	-2.021	0.043	0.697
	ENSG00000228903.7	RASA4CP	9.508	10.502	8.513	-0.274	0.186	-2.021	0.043	0.697
	ENSG00000284989.1	AL451062.3	0.353	0.155	0.552	0.427	0.917	2.021	0.043	0.697
	ENSG00000203363.2	AC012454.1	2.487	3.83	1.143	-1.172	0.881	-2.02	0.043	0.698
	ENSG00000235945.1	AC002543.1	0.131	0	0.262	0.336	2.442	2.019	0.043	0.698
	ENSG00000186628.12	FSD2	0.289	0.377	0.201	-0.197	0.463	-2.019	0.043	0.698
	ENSG00000278173.4	NLRP7	0.178	0.332	0.023	-0.382	1.829	-2.017	0.044	0.7
	ENSG00000161277.10	THAP8	5.883	7.137	4.628	-0.532	0.286	-2.017	0.044	0.7
	ENSG00000240280.6	TCAM1P	0.515	0.654	0.377	-0.264	0.969	-2.016	0.044	0.702
	ENSG00000272333.5	KMT2B	43.477	36.635	50.318	0.447	0.113	2.015	0.044	0.703
	ENSG00000272601.1	AC010655.3	1.954	3.274	0.634	-1.387	1.211	-2.014	0.044	0.703
	ENSG00000186281.12	GPAT2	15.812	18.2	13.425	-0.413	0.228	-2.014	0.044	0.703
	ENSG00000206480.11	FLOT1	92.918	97.781	88.054	-0.15	0.098	-2.014	0.044	0.703
	ENSG00000119760.15	SUPT7L	22.298	19.988	24.607	0.287	0.107	2.014	0.044	0.703
	ENSG00000197321.14	SVIL	0.832	1.043	0.622	-0.333	0.346	-2.013	0.044	0.703
	ENSG00000102870.5	ZNF629	1.174	1.382	0.967	-0.276	0.27	-2.013	0.044	0.703
	ENSG00000128791.11	TWSG1	9.643	10.561	8.724	-0.25	0.2	-2.012	0.044	0.703
	ENSG00000273047.1	AL121845.2	2.87	5.277	0.464	-2.101	1.823	-2.012	0.044	0.703
	ENSG00000122912.14	SLC25A16	12.308	10.244	14.372	0.451	0.211	2.012	0.044	0.703
	ENSG00000156970.12	BUB1B	64.795	73.375	56.215	-0.378	0.169	-2.012	0.044	0.703
	ENSG00000148396.18	SEC16A	47.967	45.321	50.612	0.156	0.087	2.012	0.044	0.703
	ENSG00000276761.2	CWC25	24.194	22.673	25.714	0.174	0.145	2.011	0.044	0.703
	ENSG00000271503.5	CCL5	1935.85	1552.44	2319.25	0.579	0.276	2.011	0.044	0.703
	ENSG00000188295.14	ZNF669	7.185	5.915	8.454	0.451	0.214	2.01	0.044	0.703
	ENSG00000275317.4	KIR2DL4	11.642	14.888	8.395	-0.758	0.437	-2.01	0.044	0.703
	ENSG00000133321.10	RARRES3	105.547	94.286	116.807	0.306	0.144	2.01	0.044	0.704
	ENSG00000138640.14	FAM13A	8.027	9.973	6.081	-0.632	0.429	-2.009	0.044	0.704
	ENSG00000162365.11	CYP4A22	0.17	0.277	0.063	-0.264	1.207	-2.009	0.045	0.704
	ENSG00000104951.15	IL4I1	2.178	1.306	3.049	0.812	0.634	2.009	0.045	0.704
	ENSG00000173281.4	PPP1R3B	5.381	6.504	4.257	-0.513	0.328	-2.008	0.045	0.705
	ENSG00000197122.11	SRC	6.055	4.962	7.149	0.451	0.172	2.007	0.045	0.705
	ENSG00000213471.10	TTLL13P	0.122	0.063	0.181	0.152	1.325	2.007	0.045	0.705
	ENSG00000274736.4	CCL23	1.913	3.102	0.724	-1.25	1.066	-2.007	0.045	0.705
	ENSG00000258588.3	TRIM6-TRIM34	0.079	0.158	0	-0.212	2.566	-2.007	0.045	0.705
	ENSG00000135185.11	TMEM243	37.538	41.843	33.233	-0.324	0.175	-2.006	0.045	0.705
	ENSG00000139323.13	POC1B	93.928	97.612	90.243	-0.112	0.119	-2.006	0.045	0.705
	ENSG00000108510.9	MED13	14.135	12.469	15.802	0.319	0.105	2.005	0.045	0.705
	ENSG00000137770.13	CTDSPL2	55.554	63.942	47.165	-0.431	0.164	-2.005	0.045	0.705
	ENSG00000168672.3	FAM84B	3.53	4.573	2.487	-0.676	0.297	-2.005	0.045	0.705
	ENSG00000145022.4	TCTA	18.315	15.539	21.092	0.418	0.265	2.004	0.045	0.705
	ENSG00000145819.16	ARHGAP26	17.645	15.595	19.694	0.319	0.155	2.004	0.045	0.705
	ENSG00000165417.11	GTF2A1	14.539	15.385	13.692	-0.157	0.132	-2.004	0.045	0.705
	ENSG00000085563.14	ABCB1	11.718	10.196	13.239	0.347	0.212	2.004	0.045	0.705
	ENSG00000272150.5	NBPF25P	0.421	0.24	0.602	0.369	0.656	2.004	0.045	0.705
	ENSG00000165071.14	TMEM71	30.429	34.555	26.302	-0.381	0.146	-2.003	0.045	0.706
	ENSG00000206376.9	EHMT2	33.774	36.589	30.959	-0.234	0.117	-2.003	0.045	0.706
	ENSG00000158850.14	B4GALT3	61.381	54.871	67.891	0.302	0.109	2.003	0.045	0.706
	ENSG00000283464.1	AC244452.3	3.699	0.636	6.762	2.246	1.851	2.002	0.045	0.706
	ENSG00000067064.11	IDI1	147.246	157.71	136.781	-0.204	0.089	-2.001	0.045	0.707
	ENSG00000240463.1	RPS19P3	2.095	0.679	3.512	1.426	1.149	2.001	0.045	0.707
	ENSG00000197965.11	MPZL1	30.266	26.64	33.892	0.336	0.179	2	0.045	0.707
	ENSG00000092929.11	UNC13D	174.222	163.081	185.363	0.184	0.106	2	0.046	0.707
	ENSG00000170629.14	DPY19L2P2	7.368	8.901	5.834	-0.535	0.315	-1.999	0.046	0.707
	ENSG00000107290.13	SETX	32.512	29.973	35.05	0.219	0.107	1.999	0.046	0.707
	ENSG00000276887.4	TTYH1	0.432	0.198	0.666	0.475	1.329	1.999	0.046	0.707
	ENSG00000136021.18	SCYL2	20.921	18.565	23.278	0.311	0.188	1.998	0.046	0.707
	ENSG00000196876.15	SCN8A	0.694	0.861	0.527	-0.285	0.431	-1.998	0.046	0.707
	ENSG00000109452.12	INPP4B	4.551	5.592	3.51	-0.548	0.334	-1.998	0.046	0.707
	ENSG00000138795.9	LEF1	2.234	2	2.469	0.21	0.358	1.998	0.046	0.707
	ENSG00000135709.12	KIAA0513	1.103	0.965	1.241	0.19	0.393	1.997	0.046	0.707
	ENSG00000138764.14	CCNG2	29.831	36.484	23.178	-0.633	0.373	-1.997	0.046	0.707
	ENSG00000241360.1	PDXP	28.525	31.097	25.952	-0.252	0.142	-1.997	0.046	0.707
	ENSG00000110066.14	KMT5B	13.673	11.843	15.504	0.362	0.134	1.997	0.046	0.707
	ENSG00000168040.4	FADD	51.123	54.219	48.028	-0.172	0.101	-1.996	0.046	0.707
	ENSG00000114030.12	KPNA1	30.58	27.609	33.55	0.272	0.128	1.996	0.046	0.707
	ENSG00000129347.19	KRI1	33.781	32.509	35.053	0.106	0.104	1.996	0.046	0.707
	ENSG00000027075.14	PRKCH	193.063	177.067	209.059	0.238	0.152	1.996	0.046	0.707
	ENSG00000116698.21	SMG7	38.813	36.245	41.38	0.186	0.098	1.996	0.046	0.707
	ENSG00000117399.13	CDC20	106.629	97.453	115.805	0.247	0.152	1.996	0.046	0.707
	ENSG00000163492.15	CCDC141	0.839	1.002	0.677	-0.256	0.3	-1.995	0.046	0.707
	ENSG00000003987.13	MTMR7	0.823	0.709	0.937	0.181	0.472	1.994	0.046	0.708
	ENSG00000142937.11	RPS8	1139.2	1207.25	1071.15	-0.172	0.101	-1.994	0.046	0.708
	ENSG00000083535.15	PIBF1	7.074	7.706	6.442	-0.226	0.171	-1.993	0.046	0.708
	ENSG00000109881.16	CCDC34	20.882	22.619	19.146	-0.229	0.161	-1.991	0.046	0.711
	ENSG00000090470.14	PDCD7	22.176	23.632	20.72	-0.182	0.147	-1.991	0.046	0.711
	ENSG00000104731.13	KLHDC4	60.457	56.69	64.225	0.177	0.126	1.991	0.046	0.711
	ENSG00000185122.10	HSF1	93.855	83.892	103.818	0.304	0.102	1.99	0.047	0.712
	ENSG00000157335.20	CLEC18C	0.296	0.035	0.558	0.591	2.096	1.99	0.047	0.712
	ENSG00000186310.9	NAP1L3	0.054	0	0.109	0.149	2.078	1.989	0.047	0.712
	ENSG00000005884.17	ITGA3	3.754	3.009	4.498	0.456	0.229	1.989	0.047	0.712
	ENSG00000102226.9	USP11	32.703	34.908	30.499	-0.189	0.133	-1.988	0.047	0.713
	ENSG00000140943.16	MBTPS1	45.377	43.556	47.198	0.113	0.127	1.988	0.047	0.713
	ENSG00000123892.11	RAB38	8.438	10.444	6.432	-0.623	0.36	-1.987	0.047	0.714
	ENSG00000120738.7	EGR1	58.073	45.018	71.127	0.648	0.312	1.987	0.047	0.714
	ENSG00000149636.15	DSN1	38.063	41.91	34.217	-0.285	0.155	-1.986	0.047	0.714
	ENSG00000184281.14	TSSC4	39.137	31.658	46.617	0.544	0.277	1.986	0.047	0.714
	ENSG00000103145.10	HCFC1R1	65.264	73.431	57.097	-0.357	0.188	-1.986	0.047	0.715
	ENSG00000149782.11	PLCB3	23.48	21.17	25.789	0.273	0.155	1.985	0.047	0.715
	ENSG00000212643.3	ZRSR2P1	0.168	0.337	0	-0.419	2.473	-1.984	0.047	0.716
	ENSG00000113240.12	CLK4	14.22	15.733	12.706	-0.288	0.238	-1.984	0.047	0.716
	ENSG00000107669.17	ATE1	32.407	37.126	27.688	-0.41	0.16	1.984	0.047	0.716
	ENSG00000130038.9	CRACR2A	70.815	77.202	64.428	-0.257	0.111	-1.983	0.047	0.717
	ENSG00000154358.20	OBSCN	2.305	2.899	1.71	-0.525	0.523	-1.983	0.047	0.717
	ENSG00000132819.16	RBM38	90.555	101.353	79.758	-0.342	0.171	-1.979	0.048	0.723
	ENSG00000104972.15	LILRB1	9.248	11.375	7.122	-0.608	0.344	-1.979	0.048	0.723
	ENSG00000180938.5	ZNF572	0.336	0.528	0.145	-0.417	0.951	-1.978	0.048	0.724
	ENSG00000164077.14	MON1A	6.94	4.814	9.067	0.792	0.418	1.976	0.048	0.726
	ENSG00000262246.5	CORO7	129.206	116.825	141.586	0.275	0.096	1.975	0.048	0.726
	ENSG00000105327.17	BBC3	17.352	13.529	21.176	0.61	0.256	1.975	0.048	0.726
	ENSG00000103043.14	VAC14	18.328	15.387	21.269	0.442	0.166	1.975	0.048	0.726
	ENSG00000077549.17	CAPZB	562.556	520.574	604.538	0.215	0.092	1.975	0.048	0.726
	ENSG00000101400.5	SNTA1	3.513	4.064	2.962	-0.354	0.247	-1.975	0.048	0.726
	ENSG00000119321.8	FKBP15	30.37	33.647	27.094	-0.302	0.171	-1.974	0.048	0.726
	ENSG00000197557.6	TTC30A	0.656	0.813	0.498	-0.275	0.374	-1.974	0.048	0.726
	ENSG00000161791.13	FMNL3	47.884	42.458	53.31	0.322	0.133	1.974	0.048	0.727
	ENSG00000081320.10	STK17B	152.133	146.51	157.756	0.106	0.084	1.972	0.049	0.728
	ENSG00000090447.11	TFAP4	10.039	11.598	8.48	-0.41	0.196	-1.972	0.049	0.728
	ENSG00000101255.10	TRIB3	16.423	17.674	15.173	-0.207	0.161	-1.972	0.049	0.728
	ENSG00000224501.5	HSPA1B	22.03	20.109	23.952	0.241	0.116	1.972	0.049	0.728
	ENSG00000108039.17	XPNPEP1	87.166	93.684	80.648	-0.214	0.115	-1.972	0.049	0.728
	ENSG00000198040.10	ZNF84	16.405	19.325	13.485	-0.489	0.222	-1.97	0.049	0.73
	ENSG00000129003.16	VPS13C	24.467	21.975	26.96	0.283	0.159	1.969	0.049	0.731
	ENSG00000116984.12	MTR	18.083	20.554	15.612	-0.376	0.194	-1.969	0.049	0.731
	ENSG00000166002.6	SMCO4	94.579	102.766	86.391	-0.248	0.151	-1.968	0.049	0.731
	ENSG00000259784.1	AC093525.1	3.567	2.299	4.836	0.823	0.533	1.968	0.049	0.731
	ENSG00000164512.17	ANKRD55	0.181	0.326	0.037	-0.354	1.536	-1.967	0.049	0.733
	ENSG00000112309.10	B3GAT2	0.294	0.395	0.192	-0.226	0.564	-1.967	0.049	0.733
	ENSG00000157500.10	APPL1	22.031	23.552	20.51	-0.191	0.142	-1.966	0.049	0.733
	ENSG00000271949.1	AC093423.3	4.702	3.152	6.251	0.804	0.476	1.966	0.049	0.733
	ENSG00000034510.5	TMSB10	7520	8574.57	6465.43	-0.407	0.224	-1.966	0.049	0.733
	ENSG00000196839.12	ADA	100.214	91.289	109.138	0.255	0.117	1.965	0.049	0.734
	ENSG00000233836.7	AC139769.1	1.168	1.753	0.583	-0.798	0.722	-1.964	0.049	0.734
	ENSG00000104643.9	MTMR9	4.816	4.313	5.319	0.25	0.146	1.964	0.05	0.734
	ENSG00000101911.12	PRPS2	52.049	50.713	53.384	0.073	0.103	-1.964	0.05	0.734
	ENSG00000174405.13	LIG4	4.443	3.805	5.082	0.34	0.199	1.963	0.05	0.734
	ENSG00000258366.8	RTEL1	29.055	26.851	31.259	0.212	0.123	1.963	0.05	0.734
	ENSG00000169499.14	PLEKHA2	73.682	78.907	68.457	-0.202	0.12	-1.962	0.05	0.735
	ENSG00000143320.8	CRABP2	1.531	0.573	2.489	1.149	0.906	1.962	0.05	0.735
	ENSG00000277454.2	AC245078.1	0.582	0.907	0.256	-0.602	0.996	-1.962	0.05	0.735
	ENSG00000123136.14	DDX39A	250.711	204.305	297.116	0.538	0.243	1.961	0.05	0.736
	ENSG00000100242.15	SUN2	492.968	451.191	534.745	0.245	0.114	1.961	0.05	0.736
	ENSG00000078043.15	PIAS2	5.021	6.323	3.719	-0.634	0.21	-1.96	0.05	0.737
	ENSG00000127528.5	KLF2	48.219	37.422	59.016	0.643	0.274	1.96	0.05	0.737
	ENSG00000250053.1	RARRES2P4	0.862	0	1.725	1.446	2.45	1.959	0.05	0.738
	ENSG00000183117.18	CSMD1	0.026	0.049	0.002	-0.066	1.799	-1.958	0.05	0.738
	ENSG00000171320.14	ESCO2	23.573	29.017	18.129	-0.65	0.129	-1.958	0.05	0.738
	ENSG00000100346.17	CACNA1I	0.073	0.114	0.032	-0.11	0.862	-1.958	0.05	0.739
	ENSG00000147724.11	FAM135B	0.076	0.121	0.032	-0.119	1.01	-1.957	0.05	0.739
	ENSG00000261587.2	TMEM249	0.804	0.391	1.217	0.672	0.642	1.956	0.05	0.74
	ENSG00000123612.15	ACVR1C	0.579	0.748	0.41	-0.31	0.4	-1.956	0.05	0.74
	ENSG00000158109.14	TPRG1L	16.098	14.394	17.802	0.288	0.142	1.956	0.05	0.74
	ENSG00000105519.15	CAPS	6.157	5.196	7.119	0.39	0.194	1.956	0.05	0.74
	ENSG00000166326.6	TRIM44	13.609	12.245	14.973	0.27	0.103	1.955	0.051	0.74
	ENSG00000071054.16	MAP4K4	20.853	19.029	22.677	0.241	0.122	1.955	0.051	0.741
	ENSG00000156931.15	VPS8	21.382	18.421	24.343	0.384	0.154	1.954	0.051	0.741
	ENSG00000179059.9	ZFP42	0.393	0.555	0.231	-0.338	0.719	-1.954	0.051	0.741
	ENSG00000167815.11	PRDX2	185.843	199.063	172.623	-0.204	0.121	-1.953	0.051	0.741
	ENSG00000142669.14	SH3BGRL3	541.523	506.549	576.497	0.186	0.082	1.953	0.051	0.741
	ENSG00000125945.14	ZNF436	2.473	2.823	2.123	-0.292	0.236	-1.952	0.051	0.742
	ENSG00000064763.10	FAR2	24.343	25.814	22.871	-0.168	0.136	-1.952	0.051	0.743
	ENSG00000158373.8	HIST1H2BD	12.008	9.333	14.682	0.602	0.347	1.951	0.051	0.744
	ENSG00000149809.14	TM7SF2	20.519	18.197	22.841	0.313	0.152	1.95	0.051	0.745
	ENSG00000162298.18	SYVN1	27.382	24.751	30.013	0.268	0.138	1.95	0.051	0.745
	ENSG00000100196.10	KDELR3	4.65	5.793	3.508	-0.592	0.362	-1.948	0.051	0.747
	ENSG00000125449.6	ARMC7	15.938	13.406	18.471	0.435	0.194	1.947	0.051	0.748
	ENSG00000102921.7	N4BP1	41.523	38.251	44.794	0.222	0.109	1.947	0.052	0.748
	ENSG00000160813.6	PPP1R35	101.671	108.749	94.593	-0.199	0.148	-1.946	0.052	0.749
	ENSG00000107341.4	UBE2R2	22.68	24.476	20.883	-0.219	0.131	-1.946	0.052	0.749
	ENSG00000153179.12	RASSF3	32.025	29.485	34.564	0.222	0.132	1.946	0.052	0.749
	ENSG00000131183.10	SLC34A1	5.998	9.27	2.727	-1.462	0.97	-1.945	0.052	0.75
	ENSG00000166272.16	WBP1L	29.446	27.104	31.787	0.222	0.104	1.945	0.052	0.75
	ENSG00000145390.11	USP53	5.299	6.421	4.177	-0.52	0.283	-1.944	0.052	0.75
	ENSG00000123130.16	ACOT9	23.438	21.457	25.418	0.234	0.155	1.944	0.052	0.75
	ENSG00000106462.10	EZH2	94.95	99.195	90.705	-0.128	0.103	-1.944	0.052	0.75
	ENSG00000162543.5	UBXN10	1.35	1.611	1.089	-0.322	0.306	-1.943	0.052	0.75
	ENSG00000128272.14	ATF4	340.654	308.17	373.138	0.275	0.158	1.943	0.052	0.75
	ENSG00000278567.2	CCL3	1990.45	1611.97	2368.93	0.555	0.261	1.943	0.052	0.75
	ENSG00000163655.15	GMPS	52.703	55.982	49.424	-0.176	0.096	-1.942	0.052	0.75
	ENSG00000128165.8	ADM2	1.475	0.875	2.075	0.714	0.383	1.942	0.052	0.751
	ENSG00000242252.1	BGLAP	1.625	2.404	0.845	-0.883	0.799	-1.941	0.052	0.751
	ENSG00000180008.8	SOCS4	10.705	9.257	12.153	0.359	0.115	1.941	0.052	0.751
	ENSG00000197712.11	FAM114A1	1.224	1.555	0.894	-0.432	0.504	-1.941	0.052	0.751
	ENSG00000182247.9	UBE2E2	0.752	0.826	0.678	-0.122	0.893	-1.941	0.052	0.751
	ENSG00000095303.15	PTGS1	2.297	2.973	1.62	-0.601	0.607	-1.94	0.052	0.751
	ENSG00000187688.14	TRPV2	96.298	90.197	102.398	0.181	0.133	1.94	0.052	0.751
	ENSG00000181652.19	ATG9B	0.922	1.473	0.371	-0.851	0.727	-1.94	0.052	0.751
	ENSG00000183208.12	GDPGP1	3.028	2.624	3.432	0.29	0.322	1.94	0.052	0.751
	ENSG00000253219.1	KRT18P41	0.698	1.018	0.378	-0.551	0.748	-1.938	0.053	0.754
	ENSG00000088543.14	C3orf18	31.503	26.147	36.858	0.48	0.203	1.936	0.053	0.755
	ENSG00000172014.12	ANKRD20A4	1.008	0.537	1.479	0.69	0.436	1.936	0.053	0.756
	ENSG00000180530.10	NRIP1	5.7	4.798	6.603	0.391	0.166	1.936	0.053	0.756
	ENSG00000059378.12	PARP12	37.862	30.838	44.887	0.527	0.239	1.935	0.053	0.756
	ENSG00000072858.10	SIDT1	23.509	22.8	24.217	0.083	0.119	1.935	0.053	0.756
	ENSG00000166321.13	NUDT13	4.464	5.259	3.669	-0.423	0.293	-1.934	0.053	0.758
	ENSG00000033627.16	ATP6V0A1	2.308	1.877	2.739	0.378	0.385	1.934	0.053	0.758
	ENSG00000183484.11	GPR132	25.142	26.654	23.629	-0.167	0.152	-1.933	0.053	0.759
	ENSG00000091262.15	ABCC6	0.309	0.411	0.206	-0.227	0.586	-1.932	0.053	0.759
	ENSG00000145990.10	GFOD1	16.72	14.977	18.464	0.285	0.153	1.931	0.053	0.76
	ENSG00000171720.9	HDAC3	74.832	80.501	69.162	-0.216	0.14	-1.931	0.053	0.76
	ENSG00000105355.8	PLIN3	48.345	51.721	44.968	-0.198	0.116	-1.93	0.054	0.761
	ENSG00000284292.1	AC004922.1	2.16	1.409	2.911	0.699	0.664	1.929	0.054	0.764
	ENSG00000283176.1	AC103706.2	3.63	0	7.259	3.046	2.12	1.926	0.054	0.768
	ENSG00000115520.8	COQ10B	13.321	10.847	15.795	0.504	0.25	1.925	0.054	0.768
	ENSG00000256664.1	AC025423.2	36.607	29.466	43.748	0.555	0.265	1.925	0.054	0.768
	ENSG00000157353.16	FUK	24.922	22.739	27.104	0.244	0.148	1.925	0.054	0.768
	ENSG00000004487.16	KDM1A	34.846	36.611	33.081	-0.142	0.103	-1.925	0.054	0.768
	ENSG00000122390.17	NAA60	67.019	62.259	71.779	0.202	0.102	1.924	0.054	0.768
	ENSG00000101000.5	PROCR	1.776	1.153	2.398	0.658	0.672	1.924	0.054	0.768
	ENSG00000198841.3	KTI12	19.258	15.789	22.728	0.499	0.259	1.924	0.054	0.768
	ENSG00000140030.5	GPR65	12.358	13.717	11	-0.295	0.18	-1.923	0.054	0.768
	ENSG00000100479.12	POLE2	49.996	55.557	44.435	-0.316	0.19	-1.923	0.054	0.768
	ENSG00000067221.13	STOML1	9.185	8.704	9.667	0.137	0.231	1.923	0.054	0.768
	ENSG00000109805.9	NCAPG	50.973	56.126	45.82	-0.287	0.093	-1.922	0.055	0.769
	ENSG00000177082.12	WDR73	11.383	10.659	12.107	0.169	0.178	1.922	0.055	0.769
	ENSG00000125844.15	RRBP1	127.155	115.52	138.79	0.263	0.123	1.922	0.055	0.769
	ENSG00000167487.11	KLHL26	8.258	8.818	7.698	-0.175	0.19	-1.92	0.055	0.771
	ENSG00000131686.14	CA6	7.071	8.959	5.182	-0.688	0.469	-1.92	0.055	0.771
	ENSG00000105708.8	ZNF14	2.49	3.029	1.951	-0.449	0.342	-1.92	0.055	0.771
	ENSG00000158480.10	SPATA2	4.308	3.811	4.806	0.271	0.162	1.919	0.055	0.771
	ENSG00000153936.16	HS2ST1	16.874	18.494	15.255	-0.262	0.125	-1.919	0.055	0.771
	ENSG00000249896.2	LINC02495	2.501	3.173	1.829	-0.561	0.47	-1.919	0.055	0.772
	ENSG00000184451.5	CCR10	0.662	0.888	0.435	-0.396	0.731	-1.917	0.055	0.773
	ENSG00000168434.12	COG7	18.278	16.193	20.364	0.313	0.148	1.916	0.055	0.775
	ENSG00000172803.17	SNX32	1.334	1.538	1.129	-0.254	0.414	-1.916	0.055	0.775
	ENSG00000110025.12	SNX15	17	14.143	19.858	0.462	0.189	1.915	0.056	0.776
	ENSG00000187118.13	CMC1	83.218	92.814	73.622	-0.33	0.168	-1.915	0.056	0.776
	ENSG00000182087.13	TMEM259	219.231	206.92	231.543	0.161	0.081	1.914	0.056	0.777
	ENSG00000196290.14	NIF3L1	31.614	34.786	28.443	-0.281	0.155	-1.914	0.056	0.777
	ENSG00000136997.17	MYC	31.001	36.958	25.044	-0.543	0.288	-1.912	0.056	0.779
	ENSG00000163166.14	IWS1	34.301	32.266	36.335	0.166	0.111	1.912	0.056	0.78
	ENSG00000185022.11	MAFF	17.969	20.038	15.9	-0.316	0.167	-1.91	0.056	0.781
	ENSG00000141127.14	PRPSAP2	49.091	52.839	45.342	-0.216	0.135	-1.91	0.056	0.781
	ENSG00000152689.17	RASGRP3	4.464	4.294	4.633	0.09	0.319	1.91	0.056	0.781
	ENSG00000250571.6	GLI4	37.635	32.311	42.959	0.4	0.162	1.91	0.056	0.782
	ENSG00000161914.9	ZNF653	19.651	21.295	18.006	-0.23	0.166	-1.909	0.056	0.782
	ENSG00000158156.7	XKR8	6.599	5.648	7.551	0.363	0.207	1.909	0.056	0.782
	ENSG00000156535.13	CD109	4.218	5.572	2.865	-0.766	0.349	-1.908	0.056	0.783
	ENSG00000230953.2	AC099677.1	19.405	8.472	30.339	1.726	0.992	1.908	0.056	0.783
	ENSG00000100345.21	MYH9	406.821	378.509	435.132	0.201	0.099	1.907	0.057	0.785
	ENSG00000281935.1	DNAH10	0.808	0.175	1.442	1.056	1.798	1.906	0.057	0.785
	ENSG00000119431.9	HDHD3	13.312	11.436	15.189	0.381	0.182	1.906	0.057	0.785
	ENSG00000227686.7	VARS	0.36	0	0.72	0.782	2.947	1.904	0.057	0.788
	ENSG00000155307.18	SAMSN1	114.911	125.686	104.135	-0.269	0.149	-1.903	0.057	0.789
	ENSG00000168917.8	SLC35G2	1.506	1.853	1.159	-0.402	0.353	-1.902	0.057	0.79
	ENSG00000172005.10	MAL	44.979	52.65	37.308	-0.486	0.266	-1.902	0.057	0.79
	ENSG00000092036.18	HAUS4	60.443	65.473	55.413	-0.237	0.158	-1.902	0.057	0.79
	ENSG00000164120.13	HPGD	72.866	83.696	62.035	-0.426	0.178	-1.902	0.057	0.79
	ENSG00000173064.12	HECTD4	23.552	21.104	26	0.289	0.164	1.901	0.057	0.79
	ENSG00000268655.2	AC008687.4	1.225	2.262	0.188	-1.457	1.211	-1.901	0.057	0.79
	ENSG00000087008.15	ACOX3	12.992	14.492	11.491	-0.311	0.179	-1.9	0.057	0.79
	ENSG00000090097.21	PCBP4	27.267	30.403	24.131	-0.321	0.144	-1.9	0.057	0.79
	ENSG00000196586.13	MYO6	3.004	2.507	3.501	0.36	0.186	1.9	0.057	0.79
	ENSG00000251246.1	AL691442.1	1.011	1.533	0.489	-0.766	0.868	-1.899	0.058	0.791
	ENSG00000107959.15	PITRM1	33.22	30.15	36.289	0.259	0.137	1.898	0.058	0.791
	ENSG00000127585.11	FBXL16	1.294	1.665	0.923	-0.471	0.469	-1.898	0.058	0.791
	ENSG00000184898.6	RBM43	2.76	2.967	2.553	-0.159	0.242	-1.898	0.058	0.791
	ENSG00000173013.5	CCDC96	0.678	0.408	0.948	0.468	0.635	1.898	0.058	0.791
	ENSG00000211694.2	TRGV10	62.55	73.226	51.874	-0.489	0.28	-1.898	0.058	0.791
	ENSG00000198585.11	NUDT16	10.604	9.094	12.115	0.378	0.149	1.897	0.058	0.792
	ENSG00000113070.7	HBEGF	10.1	11.465	8.736	-0.357	0.259	-1.897	0.058	0.792
	ENSG00000102531.16	FNDC3A	12.524	13.108	11.939	-0.125	0.112	-1.896	0.058	0.793
	ENSG00000113657.12	DPYSL3	0.054	0.109	0	-0.149	2.147	-1.896	0.058	0.793
	ENSG00000275714.1	HIST1H3A	6.98	4.225	9.734	1.039	0.607	1.895	0.058	0.793
	ENSG00000224712.12	NPIPA3	0.48	0.754	0.206	-0.541	1.051	-1.895	0.058	0.793
	ENSG00000270106.6	TSNAX-DISC1	0.186	0.084	0.289	0.249	0.966	1.895	0.058	0.793
	ENSG00000164088.17	PPM1M	52.594	56.658	48.529	-0.219	0.123	-1.895	0.058	0.793
	ENSG00000204386.10	NEU1	30.955	26.614	35.296	0.394	0.207	1.895	0.058	0.793
	ENSG00000184985.16	SORCS2	0.609	0.964	0.253	-0.649	0.828	-1.894	0.058	0.794
	ENSG00000015568.12	RGPD5	10.728	7.647	13.809	0.776	0.585	1.893	0.058	0.795
	ENSG00000278284.1	RDH13	8.884	7.739	10.029	0.336	0.182	1.893	0.058	0.795
	ENSG00000113966.9	ARL6	2.886	3.474	2.299	-0.439	0.401	-1.892	0.058	0.795
	ENSG00000116014.9	KISS1R	2.027	2.773	1.28	-0.726	0.731	-1.891	0.059	0.797
	ENSG00000179104.8	TMTC2	1.387	1.687	1.086	-0.365	0.345	-1.89	0.059	0.798
	ENSG00000198934.4	MAGEE1	1.734	2.097	1.372	-0.385	0.338	-1.89	0.059	0.798
	ENSG00000168152.12	THAP9	1.78	1.232	2.327	0.576	0.534	1.89	0.059	0.798
	ENSG00000198804.2	MT-CO1	9379.05	8223.41	10534.7	0.357	0.173	1.888	0.059	0.8
	ENSG00000152969.18	JAKMIP1	42.139	48.449	35.829	-0.425	0.243	-1.888	0.059	0.8
	ENSG00000254901.7	BORCS8	20.776	17.812	23.74	0.395	0.19	1.888	0.059	0.8
	ENSG00000099949.19	LZTR1	34.333	29.096	39.569	0.431	0.156	1.887	0.059	0.801
	ENSG00000158773.14	USF1	68.885	61.549	76.221	0.304	0.125	1.886	0.059	0.801
	ENSG00000280071.3	FP565260.6	47.626	50.77	44.481	-0.187	0.171	-1.886	0.059	0.802
	ENSG00000186912.6	P2RY4	0.228	0.072	0.384	0.369	1.253	1.885	0.059	0.802
	ENSG00000185231.4	MC2R	0.057	0.008	0.107	0.134	1.914	1.885	0.059	0.803
	ENSG00000186367.6	KIAA1024L	0.289	0.413	0.165	-0.279	0.76	-1.885	0.059	0.803
	ENSG00000132182.11	NUP210	111.76	101.944	121.575	0.252	0.112	1.884	0.06	0.803
	ENSG00000105726.16	ATP13A1	49.825	44.18	55.471	0.322	0.135	1.884	0.06	0.803
	ENSG00000100097.11	LGALS1	3854.46	4196.43	3512.49	-0.257	0.153	-1.883	0.06	0.803
	ENSG00000065518.7	NDUFB4	199.883	211.056	188.711	-0.161	0.116	-1.883	0.06	0.803
	ENSG00000265817.2	FSBP	0.408	0.217	0.599	0.394	0.899	1.883	0.06	0.803
	ENSG00000175463.11	TBC1D10C	287.415	264.489	310.342	0.23	0.103	1.883	0.06	0.803
	ENSG00000278550.4	SLC43A2	0.791	0.62	0.962	0.276	0.553	1.883	0.06	0.803
	ENSG00000242294.6	STAG3L5P	60.996	51.378	70.614	0.451	0.196	1.882	0.06	0.804
	ENSG00000169884.13	WNT10B	4.876	6.055	3.698	-0.587	0.371	-1.882	0.06	0.804
	ENSG00000230280.2	HNRNPA1P59	0.57	0.937	0.203	-0.687	1.221	-1.881	0.06	0.805
	ENSG00000169093.15	ASMTL	52.426	48.288	56.564	0.224	0.118	1.879	0.06	0.806
	ENSG00000148337.20	CIZ1	117.266	110.556	123.976	0.164	0.09	1.879	0.06	0.806
	ENSG00000119685.19	TTLL5	19.602	19.098	20.106	0.071	0.123	-1.879	0.06	0.806
	ENSG00000128596.16	CCDC136	21.475	19.96	22.989	0.195	0.164	1.879	0.06	0.806
	ENSG00000116663.10	FBXO6	113.014	92.962	133.067	0.513	0.253	1.879	0.06	0.806
	ENSG00000167100.14	SAMD14	10.835	9.869	11.801	0.236	0.206	1.878	0.06	0.806
	ENSG00000134086.7	VHL	57.176	54.754	59.598	0.12	0.097	1.878	0.06	0.806
	ENSG00000090674.15	MCOLN1	20.687	18.709	22.665	0.264	0.154	1.877	0.061	0.808
	ENSG00000163577.7	EIF5A2	6.724	5.57	7.878	0.434	0.365	1.877	0.061	0.808
	ENSG00000112697.15	TMEM30A	44.305	41.463	47.147	0.181	0.096	1.876	0.061	0.808
	ENSG00000164647.8	STEAP1	4.893	6.048	3.738	-0.573	0.321	-1.876	0.061	0.808
	ENSG00000101003.9	GINS1	19.608	21.078	18.137	-0.206	0.115	-1.876	0.061	0.808
	ENSG00000132432.13	SEC61G	431.998	491.544	372.452	-0.399	0.234	-1.876	0.061	0.808
	ENSG00000198034.10	RPS4X	749.365	780.189	718.54	-0.119	0.091	-1.875	0.061	0.809
	ENSG00000155868.7	MED7	15.264	16.757	13.77	-0.266	0.203	-1.875	0.061	0.809
	ENSG00000099256.18	PRTFDC1	3.839	4.525	3.153	-0.412	0.336	-1.874	0.061	0.809
	ENSG00000262943.7	ALOX12P2	4.545	5.457	3.632	-0.479	0.34	-1.874	0.061	0.81
	ENSG00000165943.4	MOAP1	26.469	23.997	28.94	0.26	0.13	1.874	0.061	0.81
	ENSG00000102760.12	RGCC	45.737	46.656	44.818	-0.057	0.244	-1.87	0.062	0.816
	ENSG00000135519.6	KCNH3	0.293	0.337	0.249	-0.098	0.652	-1.869	0.062	0.816
	ENSG00000213204.8	AL049697.1	0.828	1.079	0.577	-0.399	0.528	-1.869	0.062	0.816
	ENSG00000080845.17	DLGAP4	49.707	43.26	56.154	0.369	0.15	1.869	0.062	0.816
	ENSG00000198792.12	TMEM184B	26.865	24.717	29.014	0.223	0.12	1.869	0.062	0.816
	ENSG00000177888.7	ZBTB41	2.588	2.962	2.213	-0.302	0.242	-1.868	0.062	0.817
	ENSG00000087274.16	ADD1	203.328	197.895	208.761	0.077	0.083	1.867	0.062	0.819
	ENSG00000001630.15	CYP51A1	44.3	40.419	48.181	0.248	0.15	1.867	0.062	0.819
	ENSG00000196507.10	TCEAL3	2.191	2.802	1.58	-0.559	0.467	-1.866	0.062	0.819
	ENSG00000163435.15	ELF3	0.602	0.355	0.849	0.448	0.618	1.866	0.062	0.819
	ENSG00000108582.11	CPD	20.55	19.165	21.934	0.186	0.144	1.866	0.062	0.819
	ENSG00000185624.14	P4HB	515.808	561.402	470.213	-0.255	0.162	-1.865	0.062	0.819
	ENSG00000157193.15	LRP8	43.107	38.494	47.72	0.303	0.15	1.865	0.062	0.819
	ENSG00000141446.10	ESCO1	11.134	11.788	10.481	-0.156	0.171	-1.865	0.062	0.819
	ENSG00000169592.14	INO80E	162.445	163.64	161.25	-0.021	0.116	-1.865	0.062	0.819
	ENSG00000159055.3	MIS18A	26.595	29.458	23.733	-0.3	0.158	-1.864	0.062	0.819
	ENSG00000109762.15	SNX25	11.282	12.323	10.24	-0.245	0.208	-1.864	0.062	0.819
	ENSG00000163026.11	WDCP	6.48	6.611	6.348	-0.051	0.169	-1.864	0.062	0.819
	ENSG00000111530.12	CAND1	103.124	106.585	99.664	-0.096	0.09	-1.862	0.063	0.821
	ENSG00000276802.2	HERC2	10.073	8.719	11.427	0.355	0.174	1.862	0.063	0.822
	ENSG00000104870.12	FCGRT	0.674	0.896	0.453	-0.384	0.8	-1.86	0.063	0.825
	ENSG00000168661.14	ZNF30	1.058	1.123	0.993	-0.091	0.658	1.859	0.063	0.825
	ENSG00000172469.15	MANEA	11.392	12.883	9.901	-0.349	0.17	-1.859	0.063	0.825
	ENSG00000142039.3	CCDC97	38.138	32.237	44.04	0.438	0.198	1.858	0.063	0.826
	ENSG00000186827.10	TNFRSF4	34.891	28.558	41.224	0.515	0.245	1.858	0.063	0.826
	ENSG00000185650.9	ZFP36L1	177.313	151.577	203.048	0.419	0.217	1.858	0.063	0.827
	ENSG00000186468.12	RPS23	2118.28	2282.13	1954.42	-0.224	0.124	-1.857	0.063	0.827
	ENSG00000103494.13	RPGRIP1L	2.934	3.542	2.326	-0.45	0.314	-1.857	0.063	0.827
	ENSG00000142327.12	RNPEPL1	113.159	107.459	118.859	0.144	0.088	1.856	0.063	0.827
	ENSG00000112651.11	MRPL2	44.159	46.966	41.353	-0.18	0.172	-1.856	0.063	0.827
	ENSG00000185049.14	NELFA	34.932	37.506	32.359	-0.207	0.141	-1.856	0.063	0.827
	ENSG00000272578.5	AP000347.1	42.349	41.128	43.571	0.081	0.178	1.856	0.063	0.827
	ENSG00000204536.13	CCHCR1	38.238	41.012	35.463	-0.204	0.183	-1.856	0.064	0.827
	ENSG00000162241.12	SLC25A45	33.066	28.733	37.4	0.369	0.175	1.855	0.064	0.828
	ENSG00000010072.15	SPRTN	5.845	4.841	6.849	0.426	0.246	1.855	0.064	0.828
	ENSG00000102241.11	HTATSF1	123.091	105.123	141.059	0.421	0.216	1.854	0.064	0.828
	ENSG00000085832.16	EPS15	27.86	25.204	30.517	0.266	0.119	1.854	0.064	0.828
	ENSG00000164082.14	GRM2	0.963	0.757	1.169	0.304	0.501	1.854	0.064	0.828
	ENSG00000112624.12	BICRAL	11.581	10.109	13.053	0.339	0.182	1.854	0.064	0.828
	ENSG00000067992.12	PDK3	22.632	23.906	21.358	-0.156	0.134	-1.853	0.064	0.829
	ENSG00000115073.7	ACTR1B	132.926	147.076	118.775	-0.306	0.186	-1.853	0.064	0.829
	ENSG00000102001.12	CACNA1F	0.965	1.143	0.786	-0.263	0.683	-1.853	0.064	0.829
	ENSG00000256407.2	AL357673.1	0.072	0.133	0.011	-0.165	1.899	-1.852	0.064	0.829
	ENSG00000258790.1	AL121594.1	0.434	0.182	0.685	0.512	1.005	1.85	0.064	0.832
	ENSG00000114654.7	EFCC1	0.084	0.144	0.023	-0.161	1.549	-1.85	0.064	0.833
	ENSG00000163866.8	SMIM12	49.161	43.869	54.453	0.306	0.207	1.849	0.064	0.833
	ENSG00000113262.14	GRM6	0.166	0.235	0.098	-0.17	0.702	-1.849	0.064	0.833
	ENSG00000163013.11	FBXO41	28.789	28.793	28.786	-3.7e-4	0.128	-1.849	0.064	0.833
	ENSG00000160185.14	UBASH3A	21.276	24.621	17.932	-0.437	0.312	-1.849	0.065	0.833
	ENSG00000119682.16	AREL1	25.44	23.69	27.19	0.191	0.143	1.848	0.065	0.833
	ENSG00000262473.5	GART	1.497	2.071	0.923	-0.675	0.577	-1.848	0.065	0.833
	ENSG00000111450.13	STX2	17.255	15.099	19.41	0.342	0.172	1.848	0.065	0.833
	ENSG00000176014.12	TUBB6	23.624	26.983	20.264	-0.396	0.212	-1.847	0.065	0.833
	ENSG00000043591.5	ADRB1	0.76	1.018	0.501	-0.426	0.573	-1.846	0.065	0.834
	ENSG00000167716.18	WDR81	12.806	10.873	14.739	0.407	0.226	1.846	0.065	0.834
	ENSG00000107077.18	KDM4C	16.689	18.722	14.657	-0.333	0.192	-1.846	0.065	0.834
	ENSG00000012963.14	UBR7	48.248	49.944	46.551	-0.099	0.099	-1.846	0.065	0.834
	ENSG00000277140.2	MARF1	0.152	0.237	0.067	-0.213	0.984	-1.845	0.065	0.834
	ENSG00000132563.15	REEP2	2.375	3.15	1.6	-0.675	0.455	-1.845	0.065	0.834
	ENSG00000108175.16	ZMIZ1	88.695	83.989	93.401	0.152	0.085	1.845	0.065	0.834
	ENSG00000145592.13	RPL37	1531.79	1580.89	1482.7	-0.092	0.086	-1.845	0.065	0.834
	ENSG00000159692.15	CTBP1	246.753	231.619	261.886	0.176	0.087	1.844	0.065	0.834
	ENSG00000107551.20	RASSF4	9.398	12.337	6.458	-0.839	0.531	-1.844	0.065	0.834
	ENSG00000145703.15	IQGAP2	78.325	69.267	87.384	0.331	0.115	1.844	0.065	0.834
	ENSG00000214655.10	ZSWIM8	91.56	87.813	95.308	0.117	0.148	1.844	0.065	0.835
	ENSG00000103365.15	GGA2	78.716	91.063	66.37	-0.451	0.171	-1.843	0.065	0.835
	ENSG00000220205.8	VAMP2	65.307	55.478	75.136	0.431	0.182	1.842	0.065	0.835
	ENSG00000197535.14	MYO5A	17.042	14.955	19.129	0.335	0.186	1.842	0.065	0.835
	ENSG00000136444.9	RSAD1	27.503	24.037	30.969	0.353	0.148	1.842	0.065	0.835
	ENSG00000163376.11	KBTBD8	6	3.938	8.062	0.876	0.313	1.842	0.065	0.835
	ENSG00000134853.11	PDGFRA	0.834	1.176	0.492	-0.544	1.02	-1.842	0.066	0.835
	ENSG00000225663.7	MCRIP1	64.433	58.134	70.731	0.279	0.141	1.842	0.066	0.835
	ENSG00000139146.13	SINHCAF	36.982	39.348	34.617	-0.18	0.16	-1.841	0.066	0.835
	ENSG00000011451.18	WIZ	23.616	22.151	25.081	0.172	0.122	1.841	0.066	0.835
	ENSG00000142102.15	PGGHG	28.981	23.086	34.877	0.575	0.223	1.841	0.066	0.835
	ENSG00000196345.12	ZKSCAN7	2.15	2.471	1.828	-0.296	0.361	-1.841	0.066	0.835
	ENSG00000127948.15	POR	41.13	33.769	48.492	0.509	0.232	1.839	0.066	0.836
	ENSG00000173926.5	MARCH3	3.908	2.489	5.328	0.859	0.362	1.839	0.066	0.836
	ENSG00000169696.15	ASPSCR1	30.268	26.695	33.841	0.331	0.154	1.839	0.066	0.837
	ENSG00000011028.13	MRC2	3.081	4.273	1.889	-0.868	0.305	-1.839	0.066	0.837
	ENSG00000167468.16	GPX4	270.459	250.025	290.892	0.218	0.109	1.838	0.066	0.837
	ENSG00000154611.14	PSMA8	0.668	0.972	0.364	-0.532	0.732	-1.838	0.066	0.837
	ENSG00000149716.12	ORAOV1	14.828	13.686	15.97	0.209	0.175	1.838	0.066	0.837
	ENSG00000119471.14	HSDL2	19.472	21.049	17.895	-0.223	0.124	-1.838	0.066	0.837
	ENSG00000099204.18	ABLIM1	8.809	7.141	10.478	0.496	0.3	1.837	0.066	0.837
	ENSG00000110328.5	GALNT18	0.114	0.197	0.032	-0.214	1.42	-1.837	0.066	0.837
	ENSG00000147138.2	GPR174	22.472	24.495	20.449	-0.249	0.2	-1.837	0.066	0.837
	ENSG00000164715.5	LMTK2	4.137	3.324	4.95	0.461	0.188	1.836	0.066	0.838
	ENSG00000158941.16	CCAR2	233.109	196.084	270.133	0.46	0.153	1.836	0.066	0.838
	ENSG00000197153.4	HIST1H3J	0.937	1.73	0.145	-1.253	1.846	-1.835	0.066	0.839
	ENSG00000117016.9	RIMS3	1.072	1.228	0.916	-0.218	0.252	-1.834	0.067	0.839
	ENSG00000181555.20	SETD2	17.431	15.949	18.914	0.233	0.145	1.834	0.067	0.839
	ENSG00000146373.16	RNF217	2.493	3.251	1.734	-0.637	0.504	-1.834	0.067	0.839
	ENSG00000175701.10	SMIM37	74.752	82.806	66.699	-0.308	0.186	-1.833	0.067	0.84
	ENSG00000147403.16	RPL10	3432.71	3673.83	3191.59	-0.203	0.122	-1.832	0.067	0.842
	ENSG00000160299.16	PCNT	36.373	34.922	37.824	0.112	0.106	1.831	0.067	0.842
	ENSG00000278430.4	KIR2DL4	185.763	225.109	146.418	-0.617	0.362	-1.831	0.067	0.842
	ENSG00000178188.14	SH2B1	60.053	50.862	69.245	0.438	0.119	1.831	0.067	0.842
	ENSG00000169249.12	ZRSR2	25.47	22.691	28.249	0.304	0.161	1.831	0.067	0.842
	ENSG00000165195.15	PIGA	12.202	11.651	12.754	0.121	0.149	-1.829	0.067	0.845
	ENSG00000141560.14	FN3KRP	107.492	109.785	105.2	-0.061	0.1	-1.829	0.067	0.846
	ENSG00000111704.10	NANOG	0.159	0.091	0.227	0.17	0.725	1.828	0.068	0.846
	ENSG00000130734.9	ATG4D	35.295	32.587	38.003	0.216	0.124	1.828	0.068	0.847
	ENSG00000184349.12	EFNA5	1.23	1.678	0.781	-0.588	0.548	-1.827	0.068	0.848
	ENSG00000197713.14	RPE	39.964	44.946	34.981	-0.353	0.15	-1.826	0.068	0.848
	ENSG00000123353.9	ORMDL2	51.598	44.236	58.96	0.407	0.209	1.826	0.068	0.848
	ENSG00000146776.14	ATXN7L1	3.462	4.12	2.805	-0.428	0.283	-1.826	0.068	0.848
	ENSG00000167363.13	FN3K	2.919	3.303	2.535	-0.284	0.421	-1.825	0.068	0.848
	ENSG00000084072.16	PPIE	79.684	84.216	75.151	-0.162	0.11	-1.825	0.068	0.848
	ENSG00000135100.17	HNF1A	0.077	0.143	0.011	-0.177	1.914	-1.825	0.068	0.848
	ENSG00000137343.17	ATAT1	0.123	0.246	0	-0.317	3.006	-1.825	0.068	0.848
	ENSG00000258589.7	CR753842.1	0.287	0.573	0	-0.654	3.006	-1.825	0.068	0.848
	ENSG00000092470.11	WDR76	32.12	33.558	30.682	-0.125	0.138	-1.824	0.068	0.848
	ENSG00000145916.18	RMND5B	15.204	16.492	13.917	-0.23	0.207	-1.824	0.068	0.848
	ENSG00000105997.22	HOXA3	0.619	1.015	0.222	-0.722	0.96	-1.824	0.068	0.848
	ENSG00000196172.9	ZNF681	1.694	2.232	1.156	-0.584	0.379	-1.824	0.068	0.848
	ENSG00000204410.14	MSH5	29.979	35.088	24.87	-0.48	0.286	-1.824	0.068	0.848
	ENSG00000165675.16	ENOX2	8.067	7.438	8.695	0.2	0.2	1.823	0.068	0.848
	ENSG00000035499.12	DEPDC1B	34.585	36.811	32.359	-0.181	0.122	-1.823	0.068	0.848
	ENSG00000182827.8	ACBD3	16.013	17.813	14.213	-0.306	0.122	-1.823	0.068	0.848
	ENSG00000116704.7	SLC35D1	7.813	6.915	8.711	0.295	0.167	1.822	0.068	0.848
	ENSG00000150764.13	DIXDC1	4.577	5.395	3.759	-0.426	0.408	-1.822	0.068	0.848
	ENSG00000183888.4	SRARP	0.235	0.353	0.116	-0.277	0.862	-1.822	0.068	0.848
	ENSG00000196712.17	NF1	9.117	9.396	8.837	-0.08	0.117	-1.822	0.069	0.848
	ENSG00000167995.15	BEST1	2.375	2.706	2.044	-0.284	0.22	-1.821	0.069	0.848
	ENSG00000183598.3	HIST2H3D	4.884	7.176	2.591	-1.187	0.822	-1.82	0.069	0.85
	ENSG00000235569.12	MSH5	26.692	30.79	22.595	-0.43	0.323	-1.82	0.069	0.85
	ENSG00000184270.4	HIST2H2AB	2.472	4.442	0.501	-1.858	1.728	-1.819	0.069	0.851
	ENSG00000169217.8	CD2BP2	127.608	116.857	138.358	0.242	0.099	1.819	0.069	0.851
	ENSG00000146416.18	AIG1	3.662	4.656	2.669	-0.624	0.338	-1.819	0.069	0.851
	ENSG00000106066.14	CPVL	0.987	1.435	0.539	-0.662	0.958	-1.817	0.069	0.853
	ENSG00000273859.4	RASSF7	2.094	3.169	1.018	-1.047	1.024	-1.817	0.069	0.853
	ENSG00000131398.13	KCNC3	0.211	0.315	0.107	-0.249	0.85	-1.817	0.069	0.853
	ENSG00000039600.10	SOX30	0.492	0.654	0.331	-0.314	0.617	-1.816	0.069	0.853
	ENSG00000156831.7	NSMCE2	34.813	38.324	31.302	-0.284	0.15	-1.816	0.069	0.854
	ENSG00000186106.11	ANKRD46	4.67	5.624	3.715	-0.49	0.277	-1.816	0.069	0.854
	ENSG00000260914.3	AC026464.4	40.595	36.554	44.637	0.281	0.142	1.815	0.069	0.854
	ENSG00000271698.1	AC233992.2	0.708	0.432	0.984	0.47	0.657	1.815	0.069	0.854
	ENSG00000225648.5	SBDSP1	23.221	19.603	26.839	0.434	0.271	1.815	0.07	0.854
	ENSG00000163393.12	SLC22A15	1.493	1.041	1.944	0.528	0.349	1.814	0.07	0.854
	ENSG00000180228.12	PRKRA	26.475	29.345	23.605	-0.303	0.171	-1.814	0.07	0.854
	ENSG00000013364.18	MVP	130.87	120.905	140.835	0.218	0.165	1.814	0.07	0.854
	ENSG00000180432.5	CYP8B1	0.373	0.481	0.266	-0.227	0.563	-1.814	0.07	0.854
	ENSG00000159445.12	THEM4	10.672	12.993	8.351	-0.582	0.216	-1.813	0.07	0.854
	ENSG00000028137.18	TNFRSF1B	629.486	589.88	669.092	0.181	0.189	1.813	0.07	0.854
	ENSG00000172663.8	TMEM134	70.913	80.613	61.213	-0.392	0.207	-1.813	0.07	0.854
	ENSG00000253873.5	PCDHGA11	0.074	0.126	0.023	-0.139	1.474	-1.813	0.07	0.854
	ENSG00000203761.5	MSTO2P	3.868	3.048	4.689	0.491	0.339	1.812	0.07	0.854
	ENSG00000120075.5	HOXB5	3.517	1.995	5.04	1.012	0.724	1.812	0.07	0.854
	ENSG00000187239.16	FNBP1	165.449	156.808	174.09	0.15	0.09	1.811	0.07	0.855
	ENSG00000108509.20	CAMTA2	51.575	48.642	54.507	0.161	0.126	1.811	0.07	0.855
	ENSG00000116679.15	IVNS1ABP	307.889	354.743	261.036	-0.441	0.247	-1.811	0.07	0.855
	ENSG00000176903.4	PNMA1	19.715	21.036	18.394	-0.184	0.123	-1.811	0.07	0.855
	ENSG00000278839.4	SERF1B	9.98	6.792	13.169	0.863	0.462	1.81	0.07	0.855
	ENSG00000159915.12	ZNF233	1.78	1.405	2.155	0.392	0.421	1.81	0.07	0.855
	ENSG00000163138.18	PACRGL	8.293	11.083	5.503	-0.894	0.256	-1.81	0.07	0.856
	ENSG00000285360.1	LONRF1	2.913	3.251	2.575	-0.25	0.341	-1.809	0.07	0.857
	ENSG00000113532.12	ST8SIA4	57.725	58.006	57.443	-0.014	0.103	-1.809	0.07	0.857
	ENSG00000139722.6	VPS37B	48.438	42.793	54.082	0.331	0.164	1.809	0.071	0.857
	ENSG00000273562.4	NAP1L4	6.033	7.098	4.967	-0.44	0.331	-1.808	0.071	0.857
	ENSG00000166347.18	CYB5A	11.706	12.708	10.704	-0.228	0.224	-1.808	0.071	0.857
	ENSG00000139679.15	LPAR6	119.408	128.333	110.484	-0.214	0.149	-1.808	0.071	0.857
	ENSG00000119509.12	INVS	11.864	12.304	11.425	-0.099	0.149	-1.808	0.071	0.857
	ENSG00000275247.1	GU182352.1	0.396	0	0.792	0.842	3.008	1.807	0.071	0.857
	ENSG00000124256.14	ZBP1	53.752	47.884	59.621	0.31	0.226	1.807	0.071	0.857
	ENSG00000101278.6	RPS10P5	7.582	5.553	9.611	0.695	0.414	1.806	0.071	0.857
	ENSG00000162441.11	LZIC	26.568	27.441	25.696	-0.091	0.154	-1.806	0.071	0.857
	ENSG00000175643.8	RMI2	30.768	34.721	26.815	-0.361	0.247	-1.806	0.071	0.858
	ENSG00000013374.16	NUB1	48.157	43.503	52.811	0.274	0.1	1.805	0.071	0.858
	ENSG00000054690.13	PLEKHH1	0.607	0.855	0.359	-0.448	0.632	-1.804	0.071	0.859
	ENSG00000124508.16	BTN2A2	15.496	17.872	13.12	-0.419	0.149	-1.804	0.071	0.86
	ENSG00000015676.17	NUDCD3	54.933	57.618	52.248	-0.139	0.11	-1.803	0.071	0.861
	ENSG00000174804.3	FZD4	0.077	0.028	0.127	0.132	1.158	1.802	0.071	0.862
	ENSG00000147475.14	ERLIN2	12.569	14.094	11.043	-0.326	0.178	-1.802	0.072	0.862
	ENSG00000196850.5	PPTC7	20.573	19.029	22.117	0.207	0.119	1.802	0.072	0.862
	ENSG00000126264.9	HCST	812.929	739.467	886.391	0.261	0.116	1.802	0.072	0.862
	ENSG00000214331.8	AC009053.1	8.18	7.022	9.338	0.366	0.236	1.801	0.072	0.862
	ENSG00000231945.8	VARS	9.359	7.325	11.392	0.574	0.337	1.801	0.072	0.863
	ENSG00000116954.7	RRAGC	13.422	12.23	14.613	0.239	0.151	1.8	0.072	0.863
	ENSG00000274070.1	CASTOR2	3.386	2.346	4.426	0.698	0.481	1.799	0.072	0.864
	ENSG00000157954.14	WIPI2	45.428	42.075	48.781	0.209	0.116	1.799	0.072	0.864
	ENSG00000100852.12	ARHGAP5	7.43	8.257	6.604	-0.284	0.205	-1.799	0.072	0.864
	ENSG00000205609.12	EIF3CL	4.163	2.692	5.634	0.846	0.574	1.799	0.072	0.864
	ENSG00000101413.11	RPRD1B	20.913	22.865	18.96	-0.258	0.143	-1.799	0.072	0.864
	ENSG00000226225.6	RPS18	2612.14	2727.32	2496.95	-0.127	0.091	-1.798	0.072	0.864
	ENSG00000065000.16	AP3D1	94.128	87.075	101.181	0.214	0.145	1.798	0.072	0.864
	ENSG00000158042.8	MRPL17	33.676	36.447	30.906	-0.231	0.192	-1.798	0.072	0.864
	ENSG00000171552.12	BCL2L1	122.117	111.199	133.034	0.257	0.13	1.798	0.072	0.864
	ENSG00000122068.12	FYTTD1	49.16	43.587	54.733	0.322	0.123	1.797	0.072	0.865
	ENSG00000135477.11	KRT87P	0.156	0.274	0.039	-0.294	1.56	-1.797	0.072	0.865
	ENSG00000198952.8	SMG5	54.243	50.388	58.097	0.202	0.123	1.796	0.072	0.865
	ENSG00000143545.8	RAB13	10.647	13.427	7.866	-0.702	0.436	-1.796	0.072	0.865
	ENSG00000272886.5	DCP1A	10.471	11.406	9.537	-0.236	0.14	-1.796	0.072	0.865
	ENSG00000256167.1	ATF4P4	0.152	0.051	0.254	0.255	1.601	1.796	0.073	0.865
	ENSG00000173482.16	PTPRM	3.366	3.841	2.89	-0.316	0.304	-1.795	0.073	0.865
	ENSG00000151779.12	NBAS	10.033	10.541	9.524	-0.133	0.118	-1.795	0.073	0.865
	ENSG00000182481.8	KPNA2	112.074	96.284	127.864	0.406	0.201	1.795	0.073	0.865
	ENSG00000100106.20	TRIOBP	45.074	46.973	43.175	-0.119	0.111	-1.795	0.073	0.865
	ENSG00000164972.12	C9orf24	2.583	5.11	0.056	-2.533	1.848	-1.794	0.073	0.866
	ENSG00000205918.9	PDPK2P	5.431	4.558	6.305	0.394	0.244	1.793	0.073	0.868
	ENSG00000140931.19	CMTM3	112.862	105.025	120.698	0.199	0.118	1.792	0.073	0.869
	ENSG00000141873.10	SLC39A3	24.919	20.286	29.553	0.521	0.275	1.791	0.073	0.87
	ENSG00000144407.9	PTH2R	0.84	1.178	0.502	-0.536	0.793	-1.791	0.073	0.87
	ENSG00000198886.2	MT-ND4	3081.93	2811.7	3352.16	0.254	0.126	1.791	0.073	0.87
	ENSG00000135537.16	AFG1L	3.373	3.965	2.781	-0.393	0.339	-1.79	0.073	0.87
	ENSG00000159147.17	DONSON	34.04	35.579	32.5	-0.127	0.14	-1.79	0.073	0.87
	ENSG00000198963.10	RORB	0.838	0.725	0.951	0.177	0.25	1.789	0.074	0.871
	ENSG00000198039.11	ZNF273	4.377	5.122	3.632	-0.402	0.291	-1.789	0.074	0.871
	ENSG00000149633.11	KIAA1755	0.047	0.081	0.013	-0.094	1.53	-1.789	0.074	0.871
	ENSG00000112701.17	SENP6	41.691	37.915	45.468	0.256	0.134	1.789	0.074	0.871
	ENSG00000103111.14	MON1B	58.455	52.187	64.723	0.305	0.116	1.789	0.074	0.871
	ENSG00000118402.5	ELOVL4	3.51	4.271	2.749	-0.492	0.365	-1.789	0.074	0.871
	ENSG00000067900.7	ROCK1	45.476	42.487	48.465	0.186	0.095	1.788	0.074	0.871
	ENSG00000130363.11	RSPH3	2.278	2.438	2.117	-0.141	0.254	-1.788	0.074	0.871
	ENSG00000164506.14	STXBP5	10.131	9.109	11.152	0.265	0.176	1.787	0.074	0.872
	ENSG00000158691.14	ZSCAN12	3.907	4.423	3.391	-0.305	0.219	-1.787	0.074	0.872
	ENSG00000116604.17	MEF2D	37.722	35.911	39.533	0.135	0.116	1.787	0.074	0.872
	ENSG00000169682.17	SPNS1	39.963	35.893	44.033	0.288	0.106	1.786	0.074	0.872
	ENSG00000235655.3	H3F3AP4	347.783	305.27	390.296	0.353	0.169	1.786	0.074	0.872
	ENSG00000151332.18	MBIP	19.577	22.132	17.023	-0.36	0.182	-1.785	0.074	0.873
	ENSG00000164050.12	PLXNB1	9.123	8.423	9.823	0.2	0.203	1.785	0.074	0.873
	ENSG00000198918.7	RPL39	2318.33	2433.75	2202.9	-0.144	0.11	-1.784	0.074	0.873
	ENSG00000132405.18	TBC1D14	47.895	43.998	51.793	0.23	0.158	1.784	0.074	0.873
	ENSG00000108784.9	NAGLU	41.194	34.855	47.533	0.437	0.2	1.784	0.074	0.873
	ENSG00000086848.14	ALG9	21.131	22.175	20.087	-0.136	0.152	-1.784	0.074	0.873
	ENSG00000071082.10	RPL31	3716.49	3858.21	3574.78	-0.11	0.095	-1.784	0.074	0.873
	ENSG00000196155.12	PLEKHG4	5.255	4.955	5.555	0.139	0.191	1.784	0.074	0.873
	ENSG00000152804.10	HHEX	3	3.409	2.59	-0.297	0.313	-1.783	0.075	0.873
	ENSG00000186814.13	ZSCAN30	12.221	14.459	9.983	-0.493	0.251	-1.783	0.075	0.873
	ENSG00000160678.11	S100A1	1.3	1.722	0.879	-0.535	0.543	-1.783	0.075	0.873
	ENSG00000198625.12	MDM4	20.553	19.361	21.745	0.16	0.19	1.783	0.075	0.873
	ENSG00000133794.17	ARNTL	44.924	40.692	49.156	0.267	0.173	1.782	0.075	0.874
	ENSG00000125787.11	GNRH2	0.974	0.267	1.681	1.082	1.608	1.781	0.075	0.876
	ENSG00000183347.14	GBP6	0.138	0.227	0.049	-0.227	1.198	-1.78	0.075	0.876
	ENSG00000175155.8	YPEL2	2.813	2.167	3.458	0.493	0.218	1.779	0.075	0.877
	ENSG00000270757.1	HSPE1-MOB4	5.91	7.706	4.114	-0.768	0.519	-1.779	0.075	0.877
	ENSG00000033100.16	CHPF2	37.285	33.086	41.484	0.318	0.161	1.778	0.075	0.877
	ENSG00000275498.5	PDXDC1	12.341	13.507	11.174	-0.253	0.222	-1.778	0.075	0.877
	ENSG00000140995.16	DEF8	45.445	39.829	51.062	0.351	0.155	1.778	0.075	0.877
	ENSG00000158793.13	NIT1	38.906	42.999	34.813	-0.297	0.182	-1.777	0.076	0.877
	ENSG00000149054.15	ZNF215	0.666	0.918	0.414	-0.439	0.585	-1.777	0.076	0.877
	ENSG00000169604.19	ANTXR1	0.053	0.084	0.022	-0.086	1.112	-1.777	0.076	0.877
	ENSG00000273738.4	FCAR	0.234	0.095	0.373	0.327	1.14	1.777	0.076	0.877
	ENSG00000164039.14	BDH2	22.828	24.706	20.95	-0.228	0.162	-1.777	0.076	0.877
	ENSG00000168491.9	CCDC110	0.122	0.245	0	-0.316	2.579	-1.777	0.076	0.877
	ENSG00000116212.14	LRRC42	24.949	27.858	22.039	-0.325	0.183	-1.777	0.076	0.877
	ENSG00000169679.14	BUB1	62.984	66.991	58.978	-0.181	0.127	-1.777	0.076	0.877
	ENSG00000134594.4	RAB33A	42.338	45.462	39.214	-0.208	0.135	-1.777	0.076	0.877
	ENSG00000024422.11	EHD2	2.8	0.882	4.719	1.603	0.856	1.776	0.076	0.878
	ENSG00000136243.16	NUPL2	55.808	50.6	61.017	0.265	0.178	1.775	0.076	0.878
	ENSG00000230141.11	HLA-DOA	8.011	9.888	6.134	-0.61	0.371	-1.775	0.076	0.878
	ENSG00000109184.14	DCUN1D4	24.543	28.648	20.439	-0.468	0.248	-1.775	0.076	0.878
	ENSG00000213741.10	RPS29	3337.82	3518.34	3157.31	-0.156	0.128	-1.774	0.076	0.879
	ENSG00000240654.6	C1QTNF9	0.133	0.235	0.03	-0.263	1.671	-1.774	0.076	0.88
	ENSG00000037757.13	MRI1	48.141	51.864	44.419	-0.219	0.126	-1.774	0.076	0.88
	ENSG00000224629.1	AC004975.1	8.726	2.684	14.769	2.098	1.335	1.773	0.076	0.88
	ENSG00000133026.12	MYH10	6.692	6.183	7.201	0.191	0.225	-1.773	0.076	0.88
	ENSG00000110422.11	HIPK3	13.764	12.621	14.906	0.224	0.113	1.773	0.076	0.88
	ENSG00000197579.7	TOPORS	6.944	7.508	6.381	-0.205	0.142	-1.773	0.076	0.88
	ENSG00000114455.13	HHLA2	1.495	1.921	1.068	-0.498	0.73	-1.772	0.076	0.88
	ENSG00000274247.4	PRSS1	0.352	0.091	0.613	0.564	1.86	1.772	0.076	0.88
	ENSG00000073921.17	PICALM	83.681	79.695	87.666	0.136	0.116	1.772	0.076	0.88
	ENSG00000258818.3	RNASE4	1.962	2.461	1.464	-0.49	0.535	-1.771	0.076	0.88
	ENSG00000080822.16	CLDND1	487.026	496.171	477.88	-0.054	0.084	-1.771	0.077	0.88
	ENSG00000123643.12	SLC36A1	4.478	3.413	5.542	0.568	0.281	1.771	0.077	0.88
	ENSG00000148450.12	MSRB2	4.158	5.126	3.19	-0.548	0.326	-1.771	0.077	0.88
	ENSG00000157014.10	TATDN2	47.305	43.52	51.089	0.227	0.151	1.771	0.077	0.88
	ENSG00000138119.16	MYOF	0.469	0.677	0.262	-0.41	0.87	-1.77	0.077	0.88
	ENSG00000167642.12	SPINT2	3.351	4.27	2.432	-0.619	0.5	-1.77	0.077	0.881
	ENSG00000178965.13	ERICH3	2.616	1.745	3.488	0.709	0.633	1.769	0.077	0.881
	ENSG00000184922.13	FMNL1	385.482	356.615	414.349	0.216	0.096	1.769	0.077	0.881
	ENSG00000242802.6	AP5Z1	41.075	36.906	45.244	0.287	0.163	1.768	0.077	0.883
	ENSG00000061918.12	GUCY1B1	2.184	1.796	2.571	0.353	0.303	1.768	0.077	0.883
	ENSG00000267001.1	AC006538.2	3.381	5.181	1.58	-1.26	0.96	-1.767	0.077	0.883
	ENSG00000255529.7	POLR2M	22.118	23.875	20.362	-0.22	0.144	-1.767	0.077	0.883
	ENSG00000111341.9	MGP	0.173	0.297	0.05	-0.305	1.56	-1.767	0.077	0.883
	ENSG00000143153.12	ATP1B1	4.731	4.142	5.319	0.297	0.228	1.767	0.077	0.883
	ENSG00000168778.11	TCTN2	4.484	4.803	4.164	-0.168	0.213	-1.766	0.077	0.883
	ENSG00000127870.16	RNF6	24.456	21.676	27.236	0.316	0.166	1.766	0.077	0.883
	ENSG00000224858.5	RPL29P11	0.826	1.535	0.117	-1.182	2.145	-1.766	0.077	0.883
	ENSG00000280470.1	CEACAMP3	0.219	0.416	0.021	-0.472	2.145	-1.766	0.077	0.883
	ENSG00000164975.15	SNAPC3	33.92	36.015	31.826	-0.173	0.16	-1.765	0.078	0.883
	ENSG00000171612.6	SLC25A33	3.501	2.595	4.407	0.589	0.413	1.765	0.078	0.883
	ENSG00000281763.2	DHX36	5.931	4.128	7.735	0.768	0.535	1.765	0.078	0.883
	ENSG00000092148.12	HECTD1	26.905	24.792	29.018	0.219	0.114	1.765	0.078	0.883
	ENSG00000132849.20	PATJ	4.904	6.073	3.735	-0.579	0.412	-1.765	0.078	0.883
	ENSG00000120860.10	WASHC3	29.734	33.101	26.367	-0.317	0.209	-1.764	0.078	0.884
[truncated: 20,762 more rows]
