# Supplementary material for: Characterization of HIF-1α Knockout Primary Human Natural Killer Cells Including Populations in Allogeneic Glioblastoma
Source: Int J Mol Sci. 2024 May 28;25(11):5896. doi: 10.3390/ijms25115896 (PMC11173110; doi:10.3390/ijms25115896)
Supplement: Supplementary file 1 [file ijms-25-05896-s001.zip › Supplementary Table S3 hypoxia dHIF GSEA.xlsx]

## Sheet: Sheet1
RaNA-seq
	Pathway_ID	Pathway	Database	numGenes	ES	NES	nMoreExtreme	size	p-value	padj
	R-HSA-191273	Cholesterol biosynthesis	REACTOME	14	0.728	2.224	0	24	2.2e-4	0.006
	WP197	Cholesterol Biosynthesis	WikiPathways	11	0.813	2.202	0	15	2.1e-4	0.006
	META_PWY66-5	superpathway of cholesterol biosynthesis	BIOCYC	13	0.724	2.196	0	23	2.2e-4	0.006
	HUMAN_PWY66-3	cholesterol biosynthesis II (via 24,25-dihydrolanosterol)	BIOCYC	10	0.811	2.116	0	13	2.1e-4	0.006
	HUMAN_PWY66-341	cholesterol biosynthesis I	BIOCYC	10	0.811	2.116	0	13	2.1e-4	0.006
	HUMAN_PWY66-4	cholesterol biosynthesis III (via desmosterol)	BIOCYC	10	0.811	2.116	0	13	2.1e-4	0.006
	META_PWY66-3	cholesterol biosynthesis II (via 24,25-dihydrolanosterol)	BIOCYC	7	0.836	2.076	0	11	2.1e-4	0.006
	META_PWY66-341	cholesterol biosynthesis I	BIOCYC	7	0.836	2.076	0	11	2.1e-4	0.006
	META_PWY66-4	cholesterol biosynthesis III (via desmosterol)	BIOCYC	7	0.836	2.076	0	11	2.1e-4	0.006
	hsa_M00101	Cholesterol biosynthesis, squalene 2,3-epoxide => cholesterol	KEGG	8	0.783	1.944	0	11	2.1e-4	0.006
	M00101	Cholesterol biosynthesis, squalene 2,3-epoxide => cholesterol	KEGG	8	0.783	1.944	0	11	2.1e-4	0.006
	R-HSA-73894	DNA Repair	REACTOME	96	-0.391	-1.726	0	307	1.5e-4	0.006
	R-HSA-71291	Metabolism of amino acids and derivatives	REACTOME	92	-0.402	-1.795	0	335	1.4e-4	0.006
	R-HSA-69278	Cell Cycle, Mitotic	REACTOME	155	-0.395	-1.825	0	500	1.4e-4	0.006
	R-HSA-6791226	Major pathway of rRNA processing in the nucleolus and cytosol	REACTOME	68	-0.445	-1.834	0	170	1.6e-4	0.006
	WP3593	miR-148a/miR-31/FIH1/HIF1α-Notch signaling in glioblastoma	WikiPathways	3	-0.956	-1.846	0	5	1.9e-4	0.006
	R-HSA-5693538	Homology Directed Repair	REACTOME	44	-0.463	-1.854	0	135	1.6e-4	0.006
	R-HSA-72766	Translation	REACTOME	68	-0.473	-1.934	0	158	1.6e-4	0.006
	hsa_M00549	Nucleotide sugar biosynthesis, glucose => UDP-glucose	KEGG	3	-0.933	-1.979	0	7	1.9e-4	0.006
	M00549	Nucleotide sugar biosynthesis, glucose => UDP-glucose	KEGG	3	-0.933	-1.979	0	7	1.9e-4	0.006
	R-HSA-5358565	Mismatch repair (MMR) directed by MSH2:MSH6 (MutSalpha)	REACTOME	7	-0.782	-1.995	0	14	1.9e-4	0.006
	R-HSA-69242	S Phase	REACTOME	43	-0.504	-2.001	0	127	1.6e-4	0.006
	e2f_pathway	E2F transcription factor network	Pathway Interaction Database	34	-0.556	-2.017	0	72	1.7e-4	0.006
	R-HSA-174411	Polymerase switching on the C-strand of the telomere	REACTOME	10	-0.795	-2.027	0	14	1.9e-4	0.006
	R-HSA-69091	Polymerase switching	REACTOME	10	-0.795	-2.027	0	14	1.9e-4	0.006
	R-HSA-69109	Leading Strand Synthesis	REACTOME	10	-0.795	-2.027	0	14	1.9e-4	0.006
	hsa00520	Amino sugar and nucleotide sugar metabolism	KEGG	11	-0.605	-2.028	0	47	1.7e-4	0.006
	HUMAN_PWY-7228	guanosine nucleotides de novo biosynthesis	BIOCYC	7	-0.797	-2.033	0	14	1.9e-4	0.006
	R-HSA-5685938	HDR through Single Strand Annealing (SSA)	REACTOME	15	-0.639	-2.037	0	37	1.8e-4	0.006
	R-HSA-168254	Influenza Infection	REACTOME	75	-0.501	-2.037	0	153	1.6e-4	0.006
	aurora_b_pathway	Aurora B signaling	Pathway Interaction Database	18	-0.635	-2.04	0	38	1.8e-4	0.006
	hsa_M00295	BRCA1-associated genome surveillance complex (BASC)	KEGG	10	-0.778	-2.056	0	16	1.9e-4	0.006
	M00295	BRCA1-associated genome surveillance complex (BASC)	KEGG	10	-0.778	-2.056	0	16	1.9e-4	0.006
	R-HSA-71387	Metabolism of carbohydrates	REACTOME	62	-0.473	-2.057	0	265	1.5e-4	0.006
	hsa03430	Mismatch repair	KEGG	11	-0.72	-2.068	0	23	1.8e-4	0.006
	META_PWY-841	superpathway of purine nucleotides de novo biosynthesis I	BIOCYC	6	-0.829	-2.071	0	13	1.9e-4	0.006
	R-HSA-5693537	Resolution of D-Loop Structures	REACTOME	16	-0.663	-2.075	0	34	1.8e-4	0.006
	R-HSA-68962	Activation of the pre-replicative complex	REACTOME	22	-0.673	-2.08	0	32	1.8e-4	0.006
	hsa00500	Starch and sucrose metabolism	KEGG	6	-0.69	-2.119	0	31	1.8e-4	0.006
	R-HSA-180786	Extension of Telomeres	REACTOME	17	-0.695	-2.119	0	30	1.8e-4	0.006
	R-HSA-2408522	Selenoamino acid metabolism	REACTOME	52	-0.542	-2.121	0	116	1.6e-4	0.006
	HUMAN_PWY66-399	gluconeogenesis	BIOCYC	4	-0.832	-2.123	0	14	1.9e-4	0.006
	META_PWY66-399	gluconeogenesis III	BIOCYC	4	-0.832	-2.123	0	14	1.9e-4	0.006
	R-HSA-5685942	HDR through Homologous Recombination (HRR)	REACTOME	29	-0.596	-2.135	0	67	1.7e-4	0.006
	R-HSA-1799339	SRP-dependent cotranslational protein targeting to membrane	REACTOME	59	-0.549	-2.137	0	112	1.6e-4	0.006
	HUMAN_PWY-841	purine nucleotides de novo biosynthesis	BIOCYC	12	-0.675	-2.139	0	36	1.8e-4	0.006
	R-HSA-174417	Telomere C-strand (Lagging Strand) Synthesis	REACTOME	15	-0.739	-2.147	0	24	1.8e-4	0.006
	hsa00030	Pentose phosphate pathway	KEGG	11	-0.722	-2.149	0	27	1.8e-4	0.006
	hsa00052	Galactose metabolism	KEGG	11	-0.719	-2.174	0	29	1.8e-4	0.006
	R-HSA-69186	Lagging Strand Synthesis	REACTOME	14	-0.78	-2.178	0	20	1.8e-4	0.006
	R-HSA-5693568	Resolution of D-loop Structures through Holliday Junction Intermediates	REACTOME	16	-0.7	-2.181	0	33	1.8e-4	0.006
	R-HSA-168255	Influenza Life Cycle	REACTOME	75	-0.541	-2.182	0	143	1.6e-4	0.006
	R-HSA-927802	Nonsense-Mediated Decay (NMD)	REACTOME	59	-0.559	-2.186	0	115	1.6e-4	0.006
	R-HSA-975957	Nonsense Mediated Decay (NMD) enhanced by the Exon Junction Complex (EJC)	REACTOME	59	-0.559	-2.186	0	115	1.6e-4	0.006
	R-HSA-72613	Eukaryotic Translation Initiation	REACTOME	62	-0.558	-2.196	0	120	1.6e-4	0.006
	R-HSA-72737	Cap-dependent Translation Initiation	REACTOME	62	-0.558	-2.196	0	120	1.6e-4	0.006
	R-HSA-5693554	Resolution of D-loop Structures through Synthesis-Dependent Strand Annealing (SDSA)	REACTOME	14	-0.748	-2.212	0	26	1.8e-4	0.006
	hsa05230	Central carbon metabolism in cancer	KEGG	19	-0.625	-2.217	0	63	1.7e-4	0.006
	hsa03030	DNA replication	KEGG	21	-0.703	-2.231	0	36	1.8e-4	0.006
	R-HSA-156827	L13a-mediated translational silencing of Ceruloplasmin expression	REACTOME	61	-0.574	-2.236	0	112	1.6e-4	0.006
	R-HSA-72706	GTP hydrolysis and joining of the 60S ribosomal subunit	REACTOME	61	-0.575	-2.242	0	113	1.6e-4	0.006
	R-HSA-72689	Formation of a pool of free 40S subunits	REACTOME	59	-0.585	-2.248	0	102	1.6e-4	0.006
	hsa_M00002	Glycolysis, core module involving three-carbon compounds	KEGG	7	-0.944	-2.254	0	11	1.9e-4	0.006
	M00002	Glycolysis, core module involving three-carbon compounds	KEGG	7	-0.944	-2.254	0	11	1.9e-4	0.006
	WP466	DNA Replication	WikiPathways	30	-0.696	-2.279	0	42	1.7e-4	0.006
	R-HSA-5693579	Homologous DNA Pairing and Strand Exchange	REACTOME	20	-0.7	-2.294	0	42	1.7e-4	0.006
	R-HSA-168273	Influenza Viral RNA Transcription and Replication	REACTOME	73	-0.574	-2.297	0	134	1.6e-4	0.006
	R-HSA-5693616	Presynaptic phase of homologous DNA pairing and strand exchange	REACTOME	19	-0.712	-2.297	0	39	1.8e-4	0.006
	HUMAN_PWY66-407	superpathway of conversion of glucose to acetyl CoA and entry into the TCA cycle	BIOCYC	13	-0.733	-2.314	0	35	1.8e-4	0.006
	R-HSA-2408557	Selenocysteine synthesis	REACTOME	57	-0.619	-2.342	0	92	1.7e-4	0.006
	hsa03010	Ribosome	KEGG	60	-0.588	-2.352	0	133	1.6e-4	0.006
	R-HSA-69190	DNA strand elongation	REACTOME	22	-0.762	-2.357	0	32	1.8e-4	0.006
	HUMAN_PWY66-400	glycolysis	BIOCYC	8	-0.909	-2.362	0	15	1.9e-4	0.006
	META_ANAEROFRUCAT-PWY	homolactic fermentation	BIOCYC	8	-0.909	-2.362	0	15	1.9e-4	0.006
	META_ANAGLYCOLYSIS-PWY	glycolysis III (from glucose)	BIOCYC	8	-0.909	-2.362	0	15	1.9e-4	0.006
	hsa_M00003	Gluconeogenesis, oxaloacetate => fructose-6P	KEGG	9	-0.912	-2.371	0	15	1.9e-4	0.006
	M00003	Gluconeogenesis, oxaloacetate => fructose-6P	KEGG	9	-0.912	-2.371	0	15	1.9e-4	0.006
	WP1946	Cori Cycle	WikiPathways	9	-0.95	-2.371	0	13	1.9e-4	0.006
	hsa00051	Fructose and mannose metabolism	KEGG	11	-0.78	-2.413	0	32	1.8e-4	0.006
	R-HSA-975956	Nonsense Mediated Decay (NMD) independent of the Exon Junction Complex (EJC)	REACTOME	56	-0.634	-2.413	0	95	1.7e-4	0.006
	WP2446	Retinoblastoma (RB) in Cancer	WikiPathways	50	-0.645	-2.418	0	87	1.7e-4	0.006
	R-HSA-72764	Eukaryotic Translation Termination	REACTOME	56	-0.638	-2.419	0	93	1.7e-4	0.006
	WP477	Cytoplasmic Ribosomal Proteins	WikiPathways	56	-0.648	-2.436	0	88	1.7e-4	0.006
	hsa01200	Carbon metabolism	KEGG	31	-0.633	-2.449	0	106	1.6e-4	0.006
	hsa04066	HIF-1 signaling pathway	KEGG	20	-0.647	-2.466	0	96	1.7e-4	0.006
	R-HSA-192823	Viral mRNA Translation	REACTOME	57	-0.66	-2.486	0	89	1.7e-4	0.006
	hsa_M00177	Ribosome, eukaryotes	KEGG	58	-0.664	-2.504	0	90	1.7e-4	0.006
	M00177	Ribosome, eukaryotes	KEGG	58	-0.664	-2.504	0	90	1.7e-4	0.006
	R-HSA-70263	Gluconeogenesis	REACTOME	10	-0.836	-2.528	0	29	1.8e-4	0.006
	R-HSA-156902	Peptide chain elongation	REACTOME	58	-0.673	-2.534	0	89	1.7e-4	0.006
	R-HSA-156842	Eukaryotic Translation Elongation	REACTOME	60	-0.669	-2.54	0	94	1.7e-4	0.006
	WP3614	Photodynamic therapy-induced HIF-1 survival signaling	WikiPathways	14	-0.815	-2.585	0	36	1.8e-4	0.006
	hif1_tfpathway	HIF-1-alpha transcription factor network	Pathway Interaction Database	19	-0.731	-2.593	0	63	1.7e-4	0.006
	hsa01230	Biosynthesis of amino acids	KEGG	27	-0.741	-2.671	0	69	1.7e-4	0.006
	hsa_M00001	Glycolysis (Embden-Meyerhof pathway), glucose => pyruvate	KEGG	14	-0.93	-2.702	0	24	1.8e-4	0.006
	M00001	Glycolysis (Embden-Meyerhof pathway), glucose => pyruvate	KEGG	14	-0.93	-2.702	0	24	1.8e-4	0.006
	R-HSA-70171	Glycolysis	REACTOME	16	-0.903	-2.773	0	31	1.8e-4	0.006
	R-HSA-70326	Glucose metabolism	REACTOME	20	-0.761	-2.783	0	77	1.7e-4	0.006
	WP534	Glycolysis and Gluconeogenesis	WikiPathways	17	-0.839	-2.791	0	45	1.7e-4	0.006
	hsa00010	Glycolysis / Gluconeogenesis	KEGG	18	-0.818	-2.878	0	61	1.7e-4	0.006

## Sheet: modified
Pathway_ID	Pathway	Database	number Genes	NES	size	p-value	padj
R-HSA-191273	Cholesterol biosynthesis	REACTOME	14	2.224	24	2.2e-4	0.006
WP197	Cholesterol Biosynthesis	WikiPathways	11	2.202	15	2.1e-4	0.006
META_PWY66-5	superpathway of cholesterol biosynthesis	BIOCYC	13	2.196	23	2.2e-4	0.006
HUMAN_PWY66-3	cholesterol biosynthesis II (via 24,25-dihydrolanosterol)	BIOCYC	10	2.116	13	2.1e-4	0.006
HUMAN_PWY66-341	cholesterol biosynthesis I	BIOCYC	10	2.116	13	2.1e-4	0.006
HUMAN_PWY66-4	cholesterol biosynthesis III (via desmosterol)	BIOCYC	10	2.116	13	2.1e-4	0.006
META_PWY66-3	cholesterol biosynthesis II (via 24,25-dihydrolanosterol)	BIOCYC	7	2.076	11	2.1e-4	0.006
META_PWY66-341	cholesterol biosynthesis I	BIOCYC	7	2.076	11	2.1e-4	0.006
META_PWY66-4	cholesterol biosynthesis III (via desmosterol)	BIOCYC	7	2.076	11	2.1e-4	0.006
hsa_M00101	Cholesterol biosynthesis, squalene 2,3-epoxide => cholesterol	KEGG	8	1.944	11	2.1e-4	0.006
M00101	Cholesterol biosynthesis, squalene 2,3-epoxide => cholesterol	KEGG	8	1.944	11	2.1e-4	0.006
R-HSA-73894	DNA Repair	REACTOME	96	-1.726	307	1.5e-4	0.006
R-HSA-71291	Metabolism of amino acids and derivatives	REACTOME	92	-1.795	335	1.4e-4	0.006
R-HSA-69278	Cell Cycle, Mitotic	REACTOME	155	-1.825	500	1.4e-4	0.006
R-HSA-6791226	Major pathway of rRNA processing in the nucleolus and cytosol	REACTOME	68	-1.834	170	1.6e-4	0.006
WP3593	miR-148a/miR-31/FIH1/HIF1α-Notch signaling in glioblastoma	WikiPathways	3	-1.846	5	1.9e-4	0.006
R-HSA-5693538	Homology Directed Repair	REACTOME	44	-1.854	135	1.6e-4	0.006
R-HSA-72766	Translation	REACTOME	68	-1.934	158	1.6e-4	0.006
hsa_M00549	Nucleotide sugar biosynthesis, glucose => UDP-glucose	KEGG	3	-1.979	7	1.9e-4	0.006
M00549	Nucleotide sugar biosynthesis, glucose => UDP-glucose	KEGG	3	-1.979	7	1.9e-4	0.006
R-HSA-5358565	Mismatch repair (MMR) directed by MSH2:MSH6 (MutSalpha)	REACTOME	7	-1.995	14	1.9e-4	0.006
R-HSA-69242	S Phase	REACTOME	43	-2.001	127	1.6e-4	0.006
e2f_pathway	E2F transcription factor network	Pathway Interaction Database	34	-2.017	72	1.7e-4	0.006
R-HSA-174411	Polymerase switching on the C-strand of the telomere	REACTOME	10	-2.027	14	1.9e-4	0.006
R-HSA-69091	Polymerase switching	REACTOME	10	-2.027	14	1.9e-4	0.006
R-HSA-69109	Leading Strand Synthesis	REACTOME	10	-2.027	14	1.9e-4	0.006
hsa00520	Amino sugar and nucleotide sugar metabolism	KEGG	11	-2.028	47	1.7e-4	0.006
HUMAN_PWY-7228	guanosine nucleotides de novo biosynthesis	BIOCYC	7	-2.033	14	1.9e-4	0.006
R-HSA-5685938	HDR through Single Strand Annealing (SSA)	REACTOME	15	-2.037	37	1.8e-4	0.006
R-HSA-168254	Influenza Infection	REACTOME	75	-2.037	153	1.6e-4	0.006
aurora_b_pathway	Aurora B signaling	Pathway Interaction Database	18	-2.04	38	1.8e-4	0.006
hsa_M00295	BRCA1-associated genome surveillance complex (BASC)	KEGG	10	-2.056	16	1.9e-4	0.006
M00295	BRCA1-associated genome surveillance complex (BASC)	KEGG	10	-2.056	16	1.9e-4	0.006
R-HSA-71387	Metabolism of carbohydrates	REACTOME	62	-2.057	265	1.5e-4	0.006
hsa03430	Mismatch repair	KEGG	11	-2.068	23	1.8e-4	0.006
META_PWY-841	superpathway of purine nucleotides de novo biosynthesis I	BIOCYC	6	-2.071	13	1.9e-4	0.006
R-HSA-5693537	Resolution of D-Loop Structures	REACTOME	16	-2.075	34	1.8e-4	0.006
R-HSA-68962	Activation of the pre-replicative complex	REACTOME	22	-2.08	32	1.8e-4	0.006
hsa00500	Starch and sucrose metabolism	KEGG	6	-2.119	31	1.8e-4	0.006
R-HSA-180786	Extension of Telomeres	REACTOME	17	-2.119	30	1.8e-4	0.006
R-HSA-2408522	Selenoamino acid metabolism	REACTOME	52	-2.121	116	1.6e-4	0.006
HUMAN_PWY66-399	gluconeogenesis	BIOCYC	4	-2.123	14	1.9e-4	0.006
META_PWY66-399	gluconeogenesis III	BIOCYC	4	-2.123	14	1.9e-4	0.006
R-HSA-5685942	HDR through Homologous Recombination (HRR)	REACTOME	29	-2.135	67	1.7e-4	0.006
R-HSA-1799339	SRP-dependent cotranslational protein targeting to membrane	REACTOME	59	-2.137	112	1.6e-4	0.006
HUMAN_PWY-841	purine nucleotides de novo biosynthesis	BIOCYC	12	-2.139	36	1.8e-4	0.006
R-HSA-174417	Telomere C-strand (Lagging Strand) Synthesis	REACTOME	15	-2.147	24	1.8e-4	0.006
hsa00030	Pentose phosphate pathway	KEGG	11	-2.149	27	1.8e-4	0.006
hsa00052	Galactose metabolism	KEGG	11	-2.174	29	1.8e-4	0.006
R-HSA-69186	Lagging Strand Synthesis	REACTOME	14	-2.178	20	1.8e-4	0.006
R-HSA-5693568	Resolution of D-loop Structures through Holliday Junction Intermediates	REACTOME	16	-2.181	33	1.8e-4	0.006
R-HSA-168255	Influenza Life Cycle	REACTOME	75	-2.182	143	1.6e-4	0.006
R-HSA-927802	Nonsense-Mediated Decay (NMD)	REACTOME	59	-2.186	115	1.6e-4	0.006
R-HSA-975957	Nonsense Mediated Decay (NMD) enhanced by the Exon Junction Complex (EJC)	REACTOME	59	-2.186	115	1.6e-4	0.006
R-HSA-72613	Eukaryotic Translation Initiation	REACTOME	62	-2.196	120	1.6e-4	0.006
R-HSA-72737	Cap-dependent Translation Initiation	REACTOME	62	-2.196	120	1.6e-4	0.006
R-HSA-5693554	Resolution of D-loop Structures through Synthesis-Dependent Strand Annealing (SDSA)	REACTOME	14	-2.212	26	1.8e-4	0.006
hsa05230	Central carbon metabolism in cancer	KEGG	19	-2.217	63	1.7e-4	0.006
hsa03030	DNA replication	KEGG	21	-2.231	36	1.8e-4	0.006
R-HSA-156827	L13a-mediated translational silencing of Ceruloplasmin expression	REACTOME	61	-2.236	112	1.6e-4	0.006
R-HSA-72706	GTP hydrolysis and joining of the 60S ribosomal subunit	REACTOME	61	-2.242	113	1.6e-4	0.006
R-HSA-72689	Formation of a pool of free 40S subunits	REACTOME	59	-2.248	102	1.6e-4	0.006
hsa_M00002	Glycolysis, core module involving three-carbon compounds	KEGG	7	-2.254	11	1.9e-4	0.006
M00002	Glycolysis, core module involving three-carbon compounds	KEGG	7	-2.254	11	1.9e-4	0.006
WP466	DNA Replication	WikiPathways	30	-2.279	42	1.7e-4	0.006
R-HSA-5693579	Homologous DNA Pairing and Strand Exchange	REACTOME	20	-2.294	42	1.7e-4	0.006
R-HSA-168273	Influenza Viral RNA Transcription and Replication	REACTOME	73	-2.297	134	1.6e-4	0.006
R-HSA-5693616	Presynaptic phase of homologous DNA pairing and strand exchange	REACTOME	19	-2.297	39	1.8e-4	0.006
HUMAN_PWY66-407	superpathway of conversion of glucose to acetyl CoA and entry into the TCA cycle	BIOCYC	13	-2.314	35	1.8e-4	0.006
R-HSA-2408557	Selenocysteine synthesis	REACTOME	57	-2.342	92	1.7e-4	0.006
hsa03010	Ribosome	KEGG	60	-2.352	133	1.6e-4	0.006
R-HSA-69190	DNA strand elongation	REACTOME	22	-2.357	32	1.8e-4	0.006
HUMAN_PWY66-400	glycolysis	BIOCYC	8	-2.362	15	1.9e-4	0.006
META_ANAEROFRUCAT-PWY	homolactic fermentation	BIOCYC	8	-2.362	15	1.9e-4	0.006
META_ANAGLYCOLYSIS-PWY	glycolysis III (from glucose)	BIOCYC	8	-2.362	15	1.9e-4	0.006
hsa_M00003	Gluconeogenesis, oxaloacetate => fructose-6P	KEGG	9	-2.371	15	1.9e-4	0.006
M00003	Gluconeogenesis, oxaloacetate => fructose-6P	KEGG	9	-2.371	15	1.9e-4	0.006
WP1946	Cori Cycle	WikiPathways	9	-2.371	13	1.9e-4	0.006
hsa00051	Fructose and mannose metabolism	KEGG	11	-2.413	32	1.8e-4	0.006
R-HSA-975956	Nonsense Mediated Decay (NMD) independent of the Exon Junction Complex (EJC)	REACTOME	56	-2.413	95	1.7e-4	0.006
WP2446	Retinoblastoma (RB) in Cancer	WikiPathways	50	-2.418	87	1.7e-4	0.006
R-HSA-72764	Eukaryotic Translation Termination	REACTOME	56	-2.419	93	1.7e-4	0.006
WP477	Cytoplasmic Ribosomal Proteins	WikiPathways	56	-2.436	88	1.7e-4	0.006
hsa01200	Carbon metabolism	KEGG	31	-2.449	106	1.6e-4	0.006
hsa04066	HIF-1 signaling pathway	KEGG	20	-2.466	96	1.7e-4	0.006
R-HSA-192823	Viral mRNA Translation	REACTOME	57	-2.486	89	1.7e-4	0.006
hsa_M00177	Ribosome, eukaryotes	KEGG	58	-2.504	90	1.7e-4	0.006
M00177	Ribosome, eukaryotes	KEGG	58	-2.504	90	1.7e-4	0.006
R-HSA-70263	Gluconeogenesis	REACTOME	10	-2.528	29	1.8e-4	0.006
R-HSA-156902	Peptide chain elongation	REACTOME	58	-2.534	89	1.7e-4	0.006
R-HSA-156842	Eukaryotic Translation Elongation	REACTOME	60	-2.54	94	1.7e-4	0.006
WP3614	Photodynamic therapy-induced HIF-1 survival signaling	WikiPathways	14	-2.585	36	1.8e-4	0.006
hif1_tfpathway	HIF-1-alpha transcription factor network	Pathway Interaction Database	19	-2.593	63	1.7e-4	0.006
hsa01230	Biosynthesis of amino acids	KEGG	27	-2.671	69	1.7e-4	0.006
hsa_M00001	Glycolysis (Embden-Meyerhof pathway), glucose => pyruvate	KEGG	14	-2.702	24	1.8e-4	0.006
M00001	Glycolysis (Embden-Meyerhof pathway), glucose => pyruvate	KEGG	14	-2.702	24	1.8e-4	0.006
R-HSA-70171	Glycolysis	REACTOME	16	-2.773	31	1.8e-4	0.006
R-HSA-70326	Glucose metabolism	REACTOME	20	-2.783	77	1.7e-4	0.006
WP534	Glycolysis and Gluconeogenesis	WikiPathways	17	-2.791	45	1.7e-4	0.006
hsa00010	Glycolysis / Gluconeogenesis	KEGG	18	-2.878	61	1.7e-4	0.006
