# Supplementary material for: Characterization of HIF-1α Knockout Primary Human Natural Killer Cells Including Populations in Allogeneic Glioblastoma
Source: Int J Mol Sci. 2024 May 28;25(11):5896. doi: 10.3390/ijms25115896 (PMC11173110; doi:10.3390/ijms25115896)
Supplement: Supplementary file 1 [file ijms-25-05896-s001.zip › Supplementary Table S4 Normal vs hypoxia NK volcanoplot.xlsx]

## Sheet: Sheet1
	ID	Symbol	ExpMean	the NK in normal condition	the NK in hypoxic condition	log2FC	lfcSE	Stat	p-value	padj
	ENSG00000125740.13	FOSB	16.124	0.525	31.723	4.423	0.319	18.64	1.5e-77	3.5e-73
	ENSG00000113721.13	PDGFRB	35.845	55.02	16.67	-1.665	0.115	-14.895	3.6e-50	4.1e-46
	ENSG00000185897.6	FFAR3	9.228	1.093	17.363	3.133	0.283	14.332	1.4e-46	1.1e-42
	ENSG00000160179.18	ABCG1	6.364	12.06	0.667	-2.969	0.318	-13.209	7.8e-40	4.4e-36
	ENSG00000095596.11	CYP26A1	7.458	0.549	14.367	3.311	0.421	11.811	3.4e-32	1.6e-28
	ENSG00000143185.3	XCL2	42.793	71.119	14.467	-2.221	0.212	-10.253	1.1e-24	3.8e-21
	ENSG00000163453.11	IGFBP7	136.908	94.98	178.837	0.906	0.102	10.252	1.2e-24	3.8e-21
	ENSG00000099282.9	TSPAN15	10.348	18.05	2.645	-2.386	0.253	-10.157	3.1e-24	8.8e-21
	ENSG00000007350.16	TKTL1	6.785	2.986	10.584	1.539	0.199	9.936	2.9e-23	7.4e-20
	ENSG00000125735.10	TNFSF14	35.361	57.178	13.543	-2	0.193	-9.78	1.4e-22	3.1e-19
	ENSG00000100628.11	ASB2	155.787	96.651	214.923	1.145	0.139	9.323	1.1e-20	2.4e-17
	ENSG00000143184.4	XCL1	16.646	25.655	7.636	-1.626	0.176	-9.244	2.4e-20	4.5e-17
	ENSG00000177606.6	JUN	36.651	12.656	60.647	2.175	0.258	9.191	3.9e-20	6.8e-17
	ENSG00000007944.14	MYLIP	12.506	21.027	3.984	-2.144	0.242	-9.122	7.3e-20	1.2e-16
	ENSG00000162490.6	DRAXIN	12.221	22.016	2.426	-2.748	0.344	-8.965	3.1e-19	4.7e-16
	ENSG00000103056.11	SMPD3	8.323	14.881	1.764	-2.523	0.268	-8.917	4.8e-19	6.7e-16
	ENSG00000060566.13	CREB3L3	6.167	0.61	11.723	2.983	0.524	8.913	5.0e-19	6.7e-16
	ENSG00000081692.12	JMJD4	20.316	12.357	28.275	1.132	0.152	8.673	4.2e-18	5.3e-15
	ENSG00000121807.5	CCR2	46.761	33.383	60.14	0.83	0.114	8.594	8.4e-18	1.0e-14
	ENSG00000181409.11	AATK	3.491	6.23	0.752	-2.045	0.262	-8.534	1.4e-17	1.6e-14
	ENSG00000132274.15	TRIM22	68.607	100.276	36.939	-1.417	0.171	-8.494	2.0e-17	2.2e-14
	ENSG00000138795.9	LEF1	4.083	6.166	2	-1.256	0.284	-8.168	3.1e-16	3.3e-13
	ENSG00000081181.7	ARG2	24.016	10.007	38.025	1.826	0.236	8.154	3.5e-16	3.5e-13
	ENSG00000142185.16	TRPM2	18.608	27.399	9.818	-1.392	0.203	-8.098	5.6e-16	5.3e-13
	ENSG00000188822.7	CNR2	2.511	4.376	0.646	-1.708	0.328	-8.056	7.9e-16	7.2e-13
	ENSG00000107282.7	APBA1	4.696	3.111	6.28	0.824	0.245	7.936	2.1e-15	1.8e-12
	ENSG00000042493.15	CAPG	149.396	230.033	68.759	-1.728	0.204	-7.91	2.6e-15	2.2e-12
	ENSG00000183625.14	CCR3	6.648	2.386	10.909	1.814	0.292	7.731	1.1e-14	8.7e-12
	ENSG00000170442.11	KRT86	7.62	12.971	2.268	-2.096	0.352	-7.371	1.7e-13	1.3e-10
	ENSG00000180549.7	FUT7	5.77	10.272	1.268	-2.313	0.395	-7.366	1.8e-13	1.3e-10
	ENSG00000147872.9	PLIN2	88.671	52.458	124.884	1.236	0.188	7.352	1.9e-13	1.4e-10
	ENSG00000276070.4	CCL4L2	81.329	42.478	120.179	1.479	0.224	7.24	4.5e-13	3.2e-10
	ENSG00000143878.9	RHOB	9.091	4.949	13.233	1.258	0.214	7.163	7.9e-13	5.5e-10
	ENSG00000115165.9	CYTIP	187.198	155.389	219.006	0.492	0.085	7.158	8.2e-13	5.5e-10
	ENSG00000128165.8	ADM2	5.177	9.479	0.875	-2.483	0.456	-7.005	2.5e-12	1.6e-9
	ENSG00000100427.15	MLC1	26.795	37.306	16.283	-1.148	0.152	-6.975	3.1e-12	1.9e-9
	ENSG00000113739.10	STC2	20.178	10.377	29.978	1.445	0.228	6.914	4.7e-12	2.9e-9
	ENSG00000105877.17	DNAH11	4.726	4.108	5.345	0.313	0.437	6.807	1.0e-11	6.0e-9
	ENSG00000182621.17	PLCB1	4.068	6.852	1.283	-1.782	0.293	-6.742	1.6e-11	9.2e-9
	ENSG00000197077.13	KIAA1671	9.405	12.374	6.436	-0.847	0.122	-6.703	2.0e-11	1.2e-8
	ENSG00000099194.5	SCD	86.174	113.467	58.88	-0.935	0.122	-6.682	2.4e-11	1.3e-8
	ENSG00000102871.15	TRADD	67.618	52.638	82.598	0.64	0.124	6.678	2.4e-11	1.3e-8
	ENSG00000113552.15	GNPDA1	11.843	17.55	6.136	-1.378	0.212	-6.66	2.7e-11	1.5e-8
	ENSG00000078269.14	SYNJ2	17.698	12.898	22.499	0.758	0.146	6.654	2.8e-11	1.5e-8
	ENSG00000269743.2	SLC25A53	12.552	15.727	9.378	-0.689	0.143	-6.585	4.5e-11	2.3e-8
	ENSG00000205426.10	KRT81	5.352	9.523	1.181	-2.27	0.448	-6.582	4.7e-11	2.3e-8
	ENSG00000072310.16	SREBF1	64.712	97.677	31.747	-1.591	0.201	-6.567	5.1e-11	2.5e-8
	ENSG00000110400.10	NECTIN1	4.848	2.55	7.145	1.198	0.187	6.565	5.2e-11	2.5e-8
	ENSG00000151692.14	RNF144A	12.844	17.145	8.543	-0.927	0.171	-6.561	5.4e-11	2.5e-8
	ENSG00000122224.17	LY9	5.83	10.518	1.143	-2.426	0.428	-6.523	6.9e-11	3.1e-8
	ENSG00000206190.11	ATP10A	18.653	12.958	24.348	0.861	0.152	6.519	7.1e-11	3.2e-8
	ENSG00000166949.15	SMAD3	34.037	28.113	39.961	0.493	0.117	6.512	7.4e-11	3.3e-8
	ENSG00000178623.11	GPR35	16.303	24.501	8.105	-1.486	0.226	-6.489	8.6e-11	3.7e-8
	ENSG00000054654.16	SYNE2	40.55	56.017	25.082	-1.128	0.171	-6.474	9.6e-11	4.1e-8
	ENSG00000196372.12	ASB13	1.696	0.884	2.508	0.897	0.374	6.466	1.0e-10	4.2e-8
	ENSG00000196781.14	TLE1	9.688	7.083	12.293	0.718	0.171	6.401	1.5e-10	6.3e-8
	ENSG00000196465.10	MYL6B	48.853	37.792	59.915	0.651	0.142	6.368	1.9e-10	7.7e-8
	ENSG00000134460.16	IL2RA	89.415	61.265	117.565	0.929	0.142	6.342	2.3e-10	8.9e-8
	ENSG00000115604.10	IL18R1	23.8	32.463	15.136	-1.052	0.17	-6.325	2.5e-10	9.8e-8
	ENSG00000128268.11	MGAT3	4.01	6.296	1.724	-1.421	0.301	-6.302	2.9e-10	1.1e-7
	ENSG00000173706.12	HEG1	34.622	48.788	20.456	-1.214	0.185	-6.26	3.9e-10	1.4e-7
	ENSG00000237172.3	B3GNT9	12.947	9.555	16.339	0.716	0.144	6.243	4.3e-10	1.6e-7
	ENSG00000102878.16	HSF4	53.956	27.35	80.562	1.525	0.268	6.213	5.2e-10	1.9e-7
	ENSG00000073111.13	MCM2	117.872	98.452	137.293	0.476	0.098	6.206	5.4e-10	1.9e-7
	ENSG00000173762.7	CD7	157.323	236.181	78.465	-1.578	0.24	-6.191	6.0e-10	2.1e-7
	ENSG00000274410.5	KIR2DL3	26.424	7.67	45.178	2.413	0.432	6.125	9.1e-10	3.2e-7
	ENSG00000171246.5	NPTX1	1.361	0.527	2.195	1.065	0.458	6.097	1.1e-9	3.7e-7
	ENSG00000125730.16	C3	3.528	5.575	1.481	-1.406	0.378	-6.072	1.3e-9	4.3e-7
	ENSG00000205189.11	ZBTB10	4.545	6.716	2.374	-1.193	0.245	-6.05	1.4e-9	4.8e-7
	ENSG00000134802.17	SLC43A3	98.057	62.87	133.245	1.072	0.198	6.048	1.5e-9	4.8e-7
	ENSG00000160185.14	UBASH3A	21.296	17.972	24.621	0.433	0.137	6.005	1.9e-9	6.1e-7
	ENSG00000122877.15	EGR2	9.425	5.518	13.332	1.137	0.19	5.986	2.2e-9	6.8e-7
	ENSG00000276776.4	TC2N	37.401	27.616	47.185	0.752	0.132	5.977	2.3e-9	7.1e-7
	ENSG00000170298.15	LGALS9B	4.799	7.612	1.986	-1.528	0.333	-5.97	2.4e-9	7.3e-7
	ENSG00000065485.19	PDIA5	12.211	7.028	17.393	1.196	0.261	5.967	2.4e-9	7.4e-7
	ENSG00000133816.14	MICAL2	27.04	19.818	34.263	0.76	0.181	5.949	2.7e-9	8.1e-7
	ENSG00000169429.10	CXCL8	3.101	0.404	5.797	2.275	0.867	5.931	3.0e-9	9.0e-7
	ENSG00000244274.7	DBNDD2	10.91	16.449	5.372	-1.453	0.249	-5.924	3.1e-9	9.2e-7
	ENSG00000277943.4	CCL4	821.313	549.425	1093.2	0.991	0.188	5.915	3.3e-9	9.6e-7
	ENSG00000275410.4	HNF1B	2.84	1.243	4.437	1.277	0.336	5.89	3.9e-9	1.1e-6
	ENSG00000170345.9	FOS	48.539	3.7	93.377	4.328	0.794	5.873	4.3e-9	1.2e-6
	ENSG00000160613.12	PCSK7	110.576	136.398	84.754	-0.68	0.093	-5.838	5.3e-9	1.5e-6
	ENSG00000213064.9	SFT2D2	21.345	25.176	17.515	-0.5	0.097	-5.833	5.4e-9	1.5e-6
	ENSG00000167900.11	TK1	227.828	184.083	271.573	0.558	0.122	5.822	5.8e-9	1.6e-6
	ENSG00000148600.14	CDHR1	1.444	2.455	0.433	-1.269	0.508	-5.811	6.2e-9	1.7e-6
	ENSG00000068796.16	KIF2A	142.636	117.113	168.159	0.518	0.091	5.794	6.9e-9	1.8e-6
	ENSG00000135631.16	RAB11FIP5	3.888	2.699	5.077	0.716	0.194	5.763	8.3e-9	2.2e-6
	ENSG00000196220.15	SRGAP3	3.087	4.898	1.276	-1.374	0.422	-5.753	8.8e-9	2.3e-6
	ENSG00000143740.14	SNAP47	55.172	30.849	79.494	1.338	0.263	5.741	9.4e-9	2.4e-6
	ENSG00000120129.5	DUSP1	10.643	3.948	17.337	1.89	0.398	5.705	1.2e-8	3.0e-6
	ENSG00000137486.16	ARRB1	66.656	83.845	49.466	-0.75	0.111	-5.667	1.5e-8	3.7e-6
	ENSG00000115602.16	IL1RL1	9.565	14	5.13	-1.291	0.193	-5.648	1.6e-8	4.0e-6
	ENSG00000122694.15	GLIPR2	66.881	84.316	49.445	-0.758	0.115	-5.595	2.2e-8	5.4e-6
	ENSG00000100450.12	GZMH	118.505	156.813	80.197	-0.959	0.15	-5.577	2.5e-8	6.0e-6
	ENSG00000163728.10	TTC14	33.015	41.668	24.362	-0.75	0.131	-5.558	2.7e-8	6.6e-6
	ENSG00000160783.19	PMF1	93.662	77.566	109.759	0.495	0.114	5.553	2.8e-8	6.7e-6
	ENSG00000243927.5	MRPS6	174.348	129.164	219.533	0.761	0.154	5.551	2.8e-8	6.7e-6
	ENSG00000124772.11	CPNE5	5.642	2.731	8.552	1.356	0.331	5.505	3.7e-8	8.6e-6
	ENSG00000104055.15	TGM5	4.904	2.199	7.609	1.428	0.359	5.456	4.9e-8	1.1e-5
	ENSG00000111328.6	CDK2AP1	55.37	43.031	67.708	0.642	0.135	5.451	5.0e-8	1.1e-5
	ENSG00000172508.10	CARNS1	1.392	2.181	0.603	-0.989	0.335	-5.411	6.3e-8	1.4e-5
	ENSG00000196517.11	SLC6A9	4.173	7.89	0.456	-2.61	0.712	-5.406	6.4e-8	1.4e-5
	ENSG00000078687.17	TNRC6C	8.203	11.512	4.894	-1.086	0.157	-5.398	6.7e-8	1.5e-5
	ENSG00000087077.13	TRIP6	12.692	8.855	16.53	0.831	0.207	5.395	6.9e-8	1.5e-5
	ENSG00000141655.16	TNFRSF11A	5.875	2.335	9.415	1.643	0.376	5.369	7.9e-8	1.7e-5
	ENSG00000080200.9	CRYBG3	0.781	0.355	1.208	0.705	0.343	5.358	8.4e-8	1.8e-5
	ENSG00000138678.10	GPAT3	16.026	9.813	22.239	1.104	0.305	5.346	9.0e-8	1.9e-5
	ENSG00000026751.16	SLAMF7	177.771	232.995	122.547	-0.921	0.164	-5.338	9.4e-8	2.0e-5
	ENSG00000274810.4	NPHP3-ACAD11	0.775	0.81	0.74	-0.056	0.492	5.327	1.0e-7	2.1e-5
	ENSG00000166313.18	APBB1	24.545	20.288	28.801	0.485	0.124	5.324	1.0e-7	2.1e-5
	ENSG00000259040.5	BLOC1S5-TXNDC5	0.517	1.033	2.1e-4	-1.023	1.426	-5.322	1.0e-7	2.1e-5
	ENSG00000172667.10	ZMAT3	7.162	9.207	5.117	-0.739	0.15	-5.309	1.1e-7	2.3e-5
	ENSG00000120889.12	TNFRSF10B	21.771	30.274	13.268	-1.132	0.2	-5.3	1.2e-7	2.3e-5
	ENSG00000126262.4	FFAR2	5.963	2.721	9.206	1.456	0.534	5.28	1.3e-7	2.6e-5
	ENSG00000135052.16	GOLM1	15.752	12.372	19.131	0.59	0.139	5.276	1.3e-7	2.6e-5
	ENSG00000004660.14	CAMKK1	1.132	0.549	1.715	0.81	0.342	5.272	1.3e-7	2.7e-5
	ENSG00000119139.18	TJP2	6.735	4.538	8.931	0.843	0.244	5.267	1.4e-7	2.7e-5
	ENSG00000116819.6	TFAP2E	3.707	5.363	2.051	-1.061	0.24	-5.239	1.6e-7	3.1e-5
	ENSG00000135046.13	ANXA1	243.928	190.337	297.519	0.642	0.15	5.226	1.7e-7	3.3e-5
	ENSG00000131389.16	SLC6A6	66.065	48.727	83.403	0.763	0.138	5.224	1.8e-7	3.3e-5
	ENSG00000189409.13	MMP23B	11.722	19.447	3.998	-2.032	0.392	-5.2	2.0e-7	3.8e-5
	ENSG00000257315.2	ZBED6	6.557	8.255	4.859	-0.66	0.122	-5.193	2.1e-7	3.9e-5
	ENSG00000145916.18	RMND5B	11.041	5.591	16.492	1.408	0.289	5.19	2.1e-7	3.9e-5
	ENSG00000171681.12	ATF7IP	25.862	32.121	19.603	-0.685	0.129	-5.157	2.5e-7	4.6e-5
	ENSG00000087086.14	FTL	1404.31	1145.34	1663.28	0.538	0.129	5.155	2.5e-7	4.6e-5
	ENSG00000149485.18	FADS1	79.428	99.885	58.971	-0.75	0.136	-5.15	2.6e-7	4.7e-5
	ENSG00000167695.14	FAM57A	26.896	19.47	34.322	0.787	0.2	5.149	2.6e-7	4.7e-5
	ENSG00000167378.8	IRGQ	11.147	13.89	8.403	-0.663	0.135	-5.147	2.7e-7	4.7e-5
	ENSG00000182162.10	P2RY8	92.058	81.484	102.632	0.329	0.091	5.122	3.0e-7	5.4e-5
	ENSG00000114805.17	PLCH1	0.347	0.633	0.062	-0.622	0.713	-5.116	3.1e-7	5.5e-5
	ENSG00000276497.3	APBA1	3.246	1.964	4.528	0.899	0.26	5.113	3.2e-7	5.5e-5
	ENSG00000116661.10	FBXO2	25.918	34.939	16.897	-1.006	0.21	-5.11	3.2e-7	5.6e-5
	ENSG00000023171.17	GRAMD1B	38.52	30.977	46.064	0.558	0.12	5.102	3.4e-7	5.8e-5
	ENSG00000165929.12	TC2N	30.67	21.49	39.849	0.861	0.146	5.068	4.0e-7	6.8e-5
	ENSG00000125245.12	GPR18	11.708	17.631	5.786	-1.457	0.289	-5.067	4.0e-7	6.8e-5
	ENSG00000139289.13	PHLDA1	82.146	65.004	99.289	0.604	0.146	5.055	4.3e-7	7.2e-5
	ENSG00000173334.3	TRIB1	3.942	0.227	7.657	2.819	0.968	5.053	4.3e-7	7.3e-5
	ENSG00000177674.15	AGTRAP	159.941	194.712	125.17	-0.633	0.101	-5.051	4.4e-7	7.3e-5
	ENSG00000197122.11	SRC	7.939	10.916	4.962	-0.999	0.203	-5.05	4.4e-7	7.3e-5
	ENSG00000236609.3	ZNF853	0.976	1.681	0.272	-1.076	0.495	-5.045	4.5e-7	7.4e-5
	ENSG00000283589.3	GOLGA8N	40.385	48.834	31.935	-0.597	0.114	-5.03	4.9e-7	8.0e-5
	ENSG00000156675.15	RAB11FIP1	54.245	64.811	43.679	-0.559	0.105	-4.978	6.4e-7	1.0e-4
	ENSG00000181847.11	TIGIT	146.023	194.205	97.841	-0.982	0.156	-4.962	7.0e-7	1.1e-4
	ENSG00000166750.9	SLFN5	49.821	61.324	38.318	-0.665	0.105	-4.957	7.2e-7	1.1e-4
	ENSG00000224212.4	TAP1	11.534	15.123	7.945	-0.85	0.212	-4.953	7.3e-7	1.2e-4
	ENSG00000198648.10	STK39	44.298	53.697	34.899	-0.608	0.103	-4.952	7.4e-7	1.2e-4
	ENSG00000107937.18	GTPBP4	43.036	34.584	51.489	0.561	0.153	4.917	8.8e-7	1.4e-4
	ENSG00000119778.14	ATAD2B	8.489	10.955	6.022	-0.768	0.158	-4.869	1.1e-6	1.7e-4
	ENSG00000072778.19	ACADVL	805.869	607.619	1004.12	0.724	0.162	4.864	1.1e-6	1.8e-4
	ENSG00000138078.15	PREPL	13.502	17.434	9.57	-0.802	0.136	-4.853	1.2e-6	1.9e-4
	ENSG00000185338.5	SOCS1	87.788	117.227	58.348	-0.994	0.177	-4.848	1.2e-6	1.9e-4
	ENSG00000021355.12	SERPINB1	155.084	110.804	199.363	0.842	0.189	4.844	1.3e-6	1.9e-4
	ENSG00000109956.12	B3GAT1	6.271	8.977	3.565	-1.128	0.227	-4.831	1.4e-6	2.0e-4
	ENSG00000167470.12	MIDN	70.353	87.114	53.591	-0.691	0.101	-4.824	1.4e-6	2.1e-4
	ENSG00000033170.16	FUT8	64.326	52.599	76.054	0.524	0.135	4.82	1.4e-6	2.1e-4
	ENSG00000276194.4	HNF1B	0.902	0.518	1.287	0.591	0.484	4.818	1.4e-6	2.1e-4
	ENSG00000177374.12	HIC1	109.451	76.635	142.266	0.884	0.197	4.816	1.5e-6	2.1e-4
	ENSG00000152229.18	PSTPIP2	22.81	27.17	18.451	-0.534	0.123	-4.812	1.5e-6	2.2e-4
	ENSG00000185634.11	SHC4	3.081	1.634	4.527	1.069	0.392	4.8	1.6e-6	2.3e-4
	ENSG00000070081.16	NUCB2	112.285	139.719	84.851	-0.713	0.121	-4.799	1.6e-6	2.3e-4
	ENSG00000165175.15	MID1IP1	50.279	73.108	27.451	-1.381	0.26	-4.791	1.7e-6	2.4e-4
	ENSG00000105281.12	SLC1A5	301.445	405.898	196.992	-1.039	0.182	-4.771	1.8e-6	2.6e-4
	ENSG00000096264.13	NCR2	74.075	107.679	40.471	-1.39	0.275	-4.765	1.9e-6	2.6e-4
	ENSG00000278032.2	LY6E	446.645	366.295	526.994	0.524	0.139	4.764	1.9e-6	2.6e-4
	ENSG00000100297.15	MCM5	162.831	136.872	188.791	0.461	0.116	4.764	1.9e-6	2.6e-4
	ENSG00000239713.8	APOBEC3G	267.96	316.616	219.304	-0.528	0.086	-4.76	1.9e-6	2.7e-4
	ENSG00000179409.10	GEMIN4	18.796	16.245	21.346	0.374	0.121	4.75	2.0e-6	2.8e-4
	ENSG00000203485.12	INF2	49.759	35.849	63.668	0.811	0.22	4.748	2.1e-6	2.8e-4
	ENSG00000163947.11	ARHGEF3	69.608	87.821	51.394	-0.762	0.138	-4.726	2.3e-6	3.1e-4
	ENSG00000141564.13	RPTOR	26.077	19.171	32.983	0.753	0.197	4.711	2.5e-6	3.3e-4
	ENSG00000129226.13	CD68	56.316	30.298	82.335	1.413	0.337	4.705	2.5e-6	3.4e-4
	ENSG00000028137.18	TNFRSF1B	466.154	342.428	589.88	0.783	0.18	4.693	2.7e-6	3.6e-4
	ENSG00000146676.8	PURB	20.742	25.551	15.933	-0.649	0.119	-4.692	2.7e-6	3.6e-4
	ENSG00000196526.10	AFAP1	2.939	1.899	3.98	0.781	0.468	4.682	2.8e-6	3.7e-4
	ENSG00000166900.16	STX3	109.704	149.918	69.491	-1.098	0.217	-4.673	3.0e-6	3.9e-4
	ENSG00000176014.12	TUBB6	21.114	15.244	26.983	0.785	0.19	4.669	3.0e-6	3.9e-4
	ENSG00000148158.16	SNX30	4.892	5.866	3.917	-0.482	0.144	-4.664	3.1e-6	4.0e-4
	ENSG00000109466.13	KLHL2	26.146	33.983	18.309	-0.857	0.179	-4.663	3.1e-6	4.0e-4
	ENSG00000219607.3	PPP1R3G	0.425	0.091	0.76	0.69	0.679	4.656	3.2e-6	4.1e-4
	ENSG00000182885.16	ADGRG3	11.47	18.66	4.28	-1.897	0.387	-4.654	3.2e-6	4.1e-4
	ENSG00000214279.13	SCART1	2.851	4.207	1.496	-1.061	0.272	-4.645	3.4e-6	4.3e-4
	ENSG00000048052.21	HDAC9	10.477	14.537	6.417	-1.067	0.254	-4.643	3.4e-6	4.3e-4
	ENSG00000137478.14	FCHSD2	24.463	31.729	17.197	-0.847	0.152	-4.634	3.6e-6	4.5e-4
	ENSG00000034510.5	TMSB10	6667.94	4761.32	8574.57	0.849	0.209	4.633	3.6e-6	4.5e-4
	ENSG00000213699.8	SLC35F6	13.752	17.114	10.39	-0.669	0.129	-4.623	3.8e-6	4.7e-4
	ENSG00000026508.18	CD44	90.992	117.457	64.527	-0.854	0.151	-4.619	3.9e-6	4.7e-4
	ENSG00000169504.14	CLIC4	11.697	16.377	7.017	-1.116	0.265	-4.607	4.1e-6	5.0e-4
	ENSG00000171916.16	LGALS9C	13.025	16.789	9.26	-0.794	0.233	-4.603	4.2e-6	5.1e-4
	ENSG00000122490.18	PQLC1	27.404	22.854	31.953	0.466	0.149	4.601	4.2e-6	5.1e-4
	ENSG00000136436.14	CALCOCO2	99.547	116.071	83.024	-0.479	0.101	-4.584	4.6e-6	5.5e-4
	ENSG00000196730.12	DAPK1	2.344	3.818	0.87	-1.366	0.401	-4.583	4.6e-6	5.5e-4
	ENSG00000005379.15	TSPOAP1	88.399	107.121	69.676	-0.613	0.129	-4.582	4.6e-6	5.5e-4
	ENSG00000130038.9	CRACR2A	67.399	57.597	77.202	0.416	0.106	4.58	4.7e-6	5.5e-4
	ENSG00000168496.3	FEN1	112.393	97.283	127.503	0.387	0.111	4.571	4.9e-6	5.7e-4
	ENSG00000170275.14	CRTAP	34.981	45.413	24.548	-0.861	0.181	-4.569	4.9e-6	5.7e-4
	ENSG00000178115.11	GOLGA8Q	40.794	51.954	29.633	-0.79	0.169	-4.559	5.1e-6	6.0e-4
	ENSG00000163644.14	PPM1K	27.278	34.352	20.204	-0.737	0.141	-4.551	5.3e-6	6.2e-4
	ENSG00000174738.12	NR1D2	2.382	3.408	1.355	-0.904	0.32	-4.546	5.5e-6	6.3e-4
	ENSG00000152784.15	PRDM8	78.062	57.446	98.678	0.77	0.174	4.539	5.7e-6	6.5e-4
	ENSG00000168229.3	PTGDR	40.956	57.208	24.703	-1.179	0.239	-4.538	5.7e-6	6.5e-4
	ENSG00000134824.13	FADS2	285.653	347.458	223.849	-0.632	0.096	-4.537	5.7e-6	6.5e-4
	ENSG00000106789.12	CORO2A	2.529	3.379	1.68	-0.708	0.194	-4.525	6.0e-6	6.8e-4
	ENSG00000140332.15	TLE3	44.632	38.125	51.14	0.414	0.135	4.525	6.0e-6	6.8e-4
	ENSG00000144290.16	SLC4A10	10.176	13.589	6.764	-0.91	0.197	-4.524	6.1e-6	6.8e-4
	ENSG00000172164.13	SNTB1	31.419	42.132	20.706	-0.991	0.202	-4.52	6.2e-6	6.9e-4
	ENSG00000147138.2	GPR174	36.555	48.616	24.495	-0.961	0.204	-4.519	6.2e-6	6.9e-4
	ENSG00000149289.10	ZC3H12C	1.379	0.917	1.841	0.567	0.283	4.5	6.8e-6	7.5e-4
	ENSG00000105327.17	BBC3	26.364	39.199	13.529	-1.468	0.3	-4.495	6.9e-6	7.6e-4
	ENSG00000176083.17	ZNF683	2.01	3.581	0.44	-1.67	0.749	-4.492	7.1e-6	7.7e-4
	ENSG00000164691.17	TAGAP	39.068	54.295	23.841	-1.154	0.249	-4.489	7.1e-6	7.8e-4
	ENSG00000120137.6	PANK3	29.212	37.782	20.641	-0.842	0.127	-4.487	7.2e-6	7.8e-4
	ENSG00000161940.10	BCL6B	5.102	3.187	7.017	0.937	0.269	4.487	7.2e-6	7.8e-4
	ENSG00000227507.2	LTB	26.477	32.103	20.851	-0.599	0.153	-4.486	7.3e-6	7.8e-4
	ENSG00000079482.12	OPHN1	4.041	5.557	2.525	-0.895	0.259	-4.47	7.8e-6	8.4e-4
	ENSG00000130813.17	C19orf66	82.934	74.967	90.902	0.275	0.1	4.468	7.9e-6	8.4e-4
	ENSG00000117016.9	RIMS3	2.05	2.872	1.228	-0.797	0.246	-4.468	7.9e-6	8.4e-4
	ENSG00000141337.12	ARSG	18.52	26.268	10.772	-1.212	0.286	-4.464	8.0e-6	8.5e-4
	ENSG00000030419.16	IKZF2	24.192	31.467	16.917	-0.858	0.154	-4.461	8.1e-6	8.5e-4
	ENSG00000071073.12	MGAT4A	21.673	26.079	17.267	-0.568	0.249	-4.435	9.2e-6	9.6e-4
	ENSG00000185880.12	TRIM69	17.214	24.59	9.838	-1.239	0.19	-4.428	9.5e-6	9.9e-4
	ENSG00000090661.11	CERS4	60.982	79.366	42.597	-0.882	0.15	-4.402	1.1e-5	0.001
	ENSG00000197119.12	SLC25A29	70.1	99.91	40.29	-1.289	0.196	-4.4	1.1e-5	0.001
	ENSG00000186111.9	PIP5K1C	47.235	40	54.47	0.436	0.126	4.398	1.1e-5	0.001
	ENSG00000196937.10	FAM3C	246.299	197.484	295.115	0.577	0.169	4.397	1.1e-5	0.001
	ENSG00000143816.7	WNT9A	4.026	0.483	7.568	2.531	0.935	4.393	1.1e-5	0.001
	ENSG00000196975.15	ANXA4	33.927	28.559	39.296	0.447	0.149	4.383	1.2e-5	0.001
	ENSG00000149557.12	FEZ1	67.437	95.301	39.573	-1.247	0.259	-4.383	1.2e-5	0.001
	ENSG00000184584.12	TMEM173	52.225	34.614	69.835	0.992	0.249	4.382	1.2e-5	0.001
	ENSG00000137522.17	RNF121	31.214	25.673	36.756	0.501	0.134	4.375	1.2e-5	0.001
	ENSG00000158711.13	ELK4	21.647	25.105	18.188	-0.444	0.094	-4.364	1.3e-5	0.001
	ENSG00000185633.10	NDUFA4L2	9.985	17.283	2.687	-2.31	0.726	-4.364	1.3e-5	0.001
	ENSG00000279073.3	AL807752.6	3.321	6.304	0.339	-2.448	0.934	-4.359	1.3e-5	0.001
	ENSG00000077782.19	FGFR1	7.223	6.128	8.319	0.387	0.214	4.358	1.3e-5	0.001
	ENSG00000081913.13	PHLPP1	6.739	5.754	7.725	0.369	0.129	4.342	1.4e-5	0.001
	ENSG00000129355.6	CDKN2D	75.155	100.018	50.292	-0.978	0.202	-4.34	1.4e-5	0.001
	ENSG00000071242.11	RPS6KA2	1.606	2.992	0.219	-1.712	0.874	-4.337	1.4e-5	0.001
	ENSG00000148175.12	STOM	78.712	98.928	58.496	-0.748	0.155	-4.335	1.5e-5	0.001
	ENSG00000283738.2	AC241640.1	1.765	3.53	0	-2.179	1.613	-4.329	1.5e-5	0.001
	ENSG00000234444.9	ZNF736	10.071	13.244	6.897	-0.851	0.196	-4.324	1.5e-5	0.001
	ENSG00000188522.14	FAM83G	1.298	0.904	1.693	0.5	0.252	4.321	1.6e-5	0.001
	ENSG00000185697.16	MYBL1	34.704	42.942	26.465	-0.678	0.179	-4.319	1.6e-5	0.001
	ENSG00000180739.13	S1PR5	22.052	30.943	13.161	-1.174	0.256	-4.319	1.6e-5	0.001
	ENSG00000154277.12	UCHL1	11.059	5.821	16.298	1.342	0.361	4.316	1.6e-5	0.001
	ENSG00000164889.13	SLC4A2	80.467	63.814	97.119	0.598	0.156	4.308	1.6e-5	0.002
	ENSG00000130707.17	ASS1	4.863	9.624	0.102	-3.269	1.539	-4.303	1.7e-5	0.002
	ENSG00000011590.13	ZBTB32	34.28	26.186	42.373	0.674	0.242	4.303	1.7e-5	0.002
	ENSG00000161958.10	FGF11	10.99	5.333	16.647	1.478	0.408	4.302	1.7e-5	0.002
	ENSG00000149639.14	SOGA1	1.023	1.411	0.636	-0.559	0.233	-4.299	1.7e-5	0.002
	ENSG00000135074.15	ADAM19	127.556	101.05	154.062	0.604	0.176	4.288	1.8e-5	0.002
	ENSG00000031691.6	CENPQ	15.101	12.087	18.114	0.546	0.165	4.288	1.8e-5	0.002
	ENSG00000137166.14	FOXP4	17.234	21.801	12.668	-0.738	0.152	-4.286	1.8e-5	0.002
	ENSG00000168016.14	TRANK1	15.106	20.845	9.367	-1.075	0.198	-4.284	1.8e-5	0.002
	ENSG00000049768.14	FOXP3	2.094	0.806	3.382	1.279	0.471	4.277	1.9e-5	0.002
	ENSG00000081177.18	EXD2	4.555	3.407	5.703	0.605	0.191	4.275	1.9e-5	0.002
	ENSG00000187583.10	PLEKHN1	7.152	4.702	9.602	0.895	0.231	4.275	1.9e-5	0.002
	ENSG00000174028.6	FAM3C2	114.816	77.363	152.268	0.968	0.254	4.254	2.1e-5	0.002
	ENSG00000133985.2	TTC9	1.118	1.615	0.621	-0.69	0.295	-4.25	2.1e-5	0.002
	ENSG00000164951.15	PDP1	11.779	15.204	8.355	-0.793	0.144	-4.249	2.1e-5	0.002
	ENSG00000255439.6	AC135050.2	3.153	1.196	5.111	1.477	0.767	4.247	2.2e-5	0.002
	ENSG00000171840.11	NINJ2	113.484	110.207	116.76	0.083	0.124	4.24	2.2e-5	0.002
	ENSG00000135362.13	PRR5L	74.081	64.604	83.558	0.366	0.124	4.237	2.3e-5	0.002
	ENSG00000071127.16	WDR1	601.288	507.87	694.706	0.451	0.126	4.237	2.3e-5	0.002
	ENSG00000130810.19	PPAN	91.683	61.197	122.169	0.986	0.256	4.231	2.3e-5	0.002
	ENSG00000159388.5	BTG2	151.315	200.548	102.081	-0.967	0.208	-4.202	2.6e-5	0.002
	ENSG00000085063.15	CD59	148.581	109.546	187.616	0.771	0.186	4.201	2.7e-5	0.002
	ENSG00000156475.18	PPP2R2B	23.422	32.195	14.649	-1.085	0.234	-4.198	2.7e-5	0.002
	ENSG00000186399.10	GOLGA8R	18.351	23.657	13.046	-0.812	0.185	-4.196	2.7e-5	0.002
	ENSG00000052802.12	MSMO1	66.307	78.512	54.102	-0.529	0.099	-4.192	2.8e-5	0.002
	ENSG00000180008.8	SOCS4	12.647	16.038	9.257	-0.732	0.145	-4.191	2.8e-5	0.002
	ENSG00000089041.16	P2RX7	18.304	25.384	11.224	-1.11	0.275	-4.19	2.8e-5	0.002
	ENSG00000150045.11	KLRF1	54.614	76.23	32.998	-1.184	0.262	-4.182	2.9e-5	0.002
	ENSG00000181019.12	NQO1	26.141	16.919	35.364	1.021	0.265	4.18	2.9e-5	0.002
	ENSG00000101298.13	SNPH	0.415	0.696	0.134	-0.58	0.542	-4.174	3.0e-5	0.003
	ENSG00000221963.5	APOL6	36.033	45.23	26.835	-0.732	0.149	-4.172	3.0e-5	0.003
	ENSG00000164171.10	ITGA2	11.1	8.874	13.326	0.537	0.164	4.172	3.0e-5	0.003
	ENSG00000242294.6	STAG3L5P	69.999	88.621	51.378	-0.775	0.173	-4.164	3.1e-5	0.003
	ENSG00000206530.10	CFAP44	3.561	1.526	5.596	1.385	0.341	4.149	3.3e-5	0.003
	ENSG00000104731.13	KLHDC4	74.451	92.212	56.69	-0.692	0.137	-4.147	3.4e-5	0.003
	ENSG00000185278.15	ZBTB37	3.813	4.891	2.735	-0.658	0.167	-4.143	3.4e-5	0.003
	ENSG00000159363.17	ATP13A2	78.972	70.221	87.723	0.317	0.089	4.134	3.6e-5	0.003
	ENSG00000102172.15	SMS	88.65	75.937	101.362	0.412	0.127	4.133	3.6e-5	0.003
	ENSG00000117036.11	ETV3	15.16	18.178	12.141	-0.545	0.125	-4.132	3.6e-5	0.003
	ENSG00000100714.15	MTHFD1	117.074	103.987	130.16	0.321	0.135	4.126	3.7e-5	0.003
	ENSG00000166002.6	SMCO4	87.285	71.804	102.766	0.511	0.149	4.119	3.8e-5	0.003
	ENSG00000138185.19	ENTPD1	89.579	115.957	63.201	-0.865	0.166	-4.118	3.8e-5	0.003
	ENSG00000163558.12	PRKCI	7.993	6.143	9.844	0.602	0.137	4.116	3.9e-5	0.003
	ENSG00000164949.7	GEM	3.73	5.768	1.691	-1.331	0.536	-4.111	3.9e-5	0.003
	ENSG00000150403.17	TMCO3	49.756	43.337	56.175	0.367	0.116	4.106	4.0e-5	0.003
	ENSG00000076641.4	PAG1	48.045	51.376	44.714	-0.196	0.097	-4.105	4.0e-5	0.003
	ENSG00000220323.3	HIST2H2BD	8.219	13.869	2.57	-2.058	0.564	-4.098	4.2e-5	0.003
	ENSG00000214530.8	STARD10	35.036	44.602	25.471	-0.785	0.178	-4.091	4.3e-5	0.003
	ENSG00000170379.20	TCAF2	20.533	13.531	27.535	0.974	0.283	4.09	4.3e-5	0.003
	ENSG00000138668.18	HNRNPD	479.942	441.538	518.345	0.231	0.099	4.089	4.3e-5	0.003
	ENSG00000120885.21	CLU	66.172	58.606	73.738	0.326	0.18	4.087	4.4e-5	0.003
	ENSG00000141622.13	RNF165	11.968	9.673	14.264	0.516	0.224	4.085	4.4e-5	0.003
	ENSG00000035664.11	DAPK2	29.996	22.564	37.428	0.706	0.218	4.08	4.5e-5	0.003
	ENSG00000123892.11	RAB38	7.286	4.128	10.444	1.158	0.36	4.077	4.6e-5	0.004
	ENSG00000126251.6	GPR42	0.281	0	0.563	0.644	1.523	4.076	4.6e-5	0.004
	ENSG00000073150.13	PANX2	1.418	0.795	2.042	0.761	0.368	4.074	4.6e-5	0.004
	ENSG00000131797.12	CLUHP3	28.711	40.203	17.219	-1.177	0.246	-4.074	4.6e-5	0.004
	ENSG00000111981.4	ULBP1	2.317	3.876	0.757	-1.472	0.539	-4.069	4.7e-5	0.004
	ENSG00000173327.7	MAP3K11	48.218	43.363	53.073	0.286	0.101	4.065	4.8e-5	0.004
	ENSG00000278823.4	C16orf45	0.385	0.771	0	-0.824	1.6	-4.062	4.9e-5	0.004
	ENSG00000104738.16	MCM4	221.955	178.295	265.615	0.572	0.136	4.058	5.0e-5	0.004
	ENSG00000163046.15	ANKRD30BL	10.434	5.914	14.953	1.206	0.364	4.057	5.0e-5	0.004
	ENSG00000189241.6	TSPYL1	23.875	29.237	18.513	-0.632	0.131	-4.057	5.0e-5	0.004
	ENSG00000184371.13	CSF1	59.508	78.488	40.529	-0.937	0.203	-4.043	5.3e-5	0.004
	ENSG00000113916.17	BCL6	11.966	18.567	5.364	-1.621	0.397	-4.042	5.3e-5	0.004
	ENSG00000205336.11	ADGRG1	23.547	31.884	15.209	-1.021	0.184	-4.033	5.5e-5	0.004
	ENSG00000135127.11	BICDL1	26.252	22.869	29.635	0.36	0.135	4.031	5.6e-5	0.004
	ENSG00000123094.15	RASSF8	5.121	3.637	6.604	0.713	0.271	4.022	5.8e-5	0.004
	ENSG00000108854.15	SMURF2	16.579	19.005	14.153	-0.401	0.153	-4.021	5.8e-5	0.004
	ENSG00000138378.18	STAT4	78.782	94.708	62.855	-0.584	0.111	-4.002	6.3e-5	0.005
	ENSG00000276085.1	CCL3L1	14.249	8.255	20.243	1.199	0.269	4.002	6.3e-5	0.005
	ENSG00000166147.13	FBN1	0.975	0.625	1.324	0.516	0.283	3.999	6.4e-5	0.005
	ENSG00000269823.1	AL513523.9	1.909	0.833	2.985	1.12	0.496	3.997	6.4e-5	0.005
	ENSG00000126353.3	CCR7	0.971	0.184	1.759	1.22	0.894	3.997	6.4e-5	0.005
	ENSG00000186480.12	INSIG1	106.759	125.21	88.308	-0.499	0.095	-3.996	6.4e-5	0.005
	ENSG00000133193.12	FAM104A	71.721	61.323	82.119	0.415	0.122	3.99	6.6e-5	0.005
	ENSG00000100321.14	SYNGR1	68.972	89.293	48.65	-0.863	0.224	-3.984	6.8e-5	0.005
	ENSG00000082074.16	FYB1	62.113	74.786	49.44	-0.587	0.123	-3.984	6.8e-5	0.005
	ENSG00000142634.12	EFHD2	303.951	268.943	338.958	0.333	0.116	3.98	6.9e-5	0.005
	ENSG00000105514.7	RAB3D	10.397	15.233	5.561	-1.307	0.306	-3.979	6.9e-5	0.005
	ENSG00000140379.7	BCL2A1	15.016	20.468	9.564	-1.023	0.252	-3.978	7.0e-5	0.005
	ENSG00000113163.16	COL4A3BP	21.733	26.512	16.955	-0.616	0.12	-3.978	7.0e-5	0.005
	ENSG00000167325.14	RRM1	106.649	103.93	109.368	0.073	0.094	3.977	7.0e-5	0.005
	ENSG00000112130.16	RNF8	16.183	13.529	18.838	0.449	0.144	3.974	7.1e-5	0.005
	ENSG00000171766.15	GATM	1.141	0.556	1.726	0.81	0.641	3.968	7.3e-5	0.005
	ENSG00000160957.12	RECQL4	74.445	66.938	81.953	0.288	0.096	3.967	7.3e-5	0.005
	ENSG00000198624.12	CCDC69	95.632	117.858	73.406	-0.676	0.167	-3.966	7.3e-5	0.005
	ENSG00000126709.14	IFI6	205.472	156.662	254.281	0.695	0.211	3.96	7.5e-5	0.005
	ENSG00000171720.9	HDAC3	69.166	57.83	80.501	0.47	0.155	3.959	7.5e-5	0.005
	ENSG00000184640.17	SEPT9	454.319	404.604	504.035	0.316	0.111	3.951	7.8e-5	0.005
	ENSG00000232653.8	GOLGA8N	120.459	145.099	95.818	-0.594	0.112	-3.947	7.9e-5	0.005
	ENSG00000136828.18	RALGPS1	2.01	3.204	0.817	-1.211	0.385	-3.946	8.0e-5	0.005
	ENSG00000147536.11	GINS4	57.433	54.992	59.874	0.121	0.125	3.944	8.0e-5	0.005
	ENSG00000116044.15	NFE2L2	35.582	43.994	27.169	-0.676	0.146	-3.943	8.0e-5	0.005
	ENSG00000160094.14	ZNF362	16.517	22.775	10.26	-1.078	0.153	-3.942	8.1e-5	0.005
	ENSG00000163162.8	RNF149	74.486	67.817	81.156	0.256	0.112	3.937	8.2e-5	0.006
	ENSG00000106263.17	EIF3B	111.252	95.548	126.957	0.406	0.148	3.937	8.2e-5	0.006
	ENSG00000171314.8	PGAM1	854.494	588.208	1120.78	0.929	0.266	3.929	8.5e-5	0.006
	ENSG00000178814.16	OPLAH	1.311	2.144	0.477	-1.09	0.415	-3.929	8.5e-5	0.006
	ENSG00000135709.12	KIAA0513	1.337	1.71	0.965	-0.464	0.322	-3.927	8.6e-5	0.006
	ENSG00000239697.10	TNFSF12	171.836	207.695	135.976	-0.607	0.131	-3.926	8.6e-5	0.006
	ENSG00000152642.10	GPD1L	16.922	19.093	14.75	-0.351	0.119	-3.924	8.7e-5	0.006
	ENSG00000196235.13	SUPT5H	142.092	133.107	151.077	0.181	0.096	3.923	8.7e-5	0.006
	ENSG00000141543.9	EIF4A3	186.985	156.448	217.522	0.473	0.133	3.923	8.8e-5	0.006
	ENSG00000130940.14	CASZ1	6.877	9.482	4.273	-0.991	0.264	-3.913	9.1e-5	0.006
	ENSG00000235307.9	BRD2	25.93	20.319	31.541	0.61	0.197	3.912	9.2e-5	0.006
	ENSG00000087074.7	PPP1R15A	33.491	23.107	43.876	0.896	0.264	3.911	9.2e-5	0.006
	ENSG00000139725.7	RHOF	85.43	99.274	71.586	-0.466	0.102	-3.911	9.2e-5	0.006
	ENSG00000162711.17	NLRP3	0.355	0.655	0.056	-0.648	0.848	-3.907	9.3e-5	0.006
	ENSG00000102760.12	RGCC	32.817	18.978	46.656	1.254	0.263	3.904	9.5e-5	0.006
	ENSG00000156966.6	B3GNT7	8.48	10.065	6.896	-0.487	0.186	-3.898	9.7e-5	0.006
	ENSG00000162139.9	NEU3	10.776	13.668	7.884	-0.723	0.149	-3.895	9.8e-5	0.006
	ENSG00000182957.15	SPATA13	22.915	28.627	17.204	-0.703	0.151	-3.891	1.0e-4	0.006
	ENSG00000152818.18	UTRN	114.687	132.99	96.383	-0.46	0.182	-3.888	1.0e-4	0.006
	ENSG00000172197.10	MBOAT1	4.761	2.995	6.527	0.914	0.326	3.887	1.0e-4	0.006
	ENSG00000101986.11	ABCD1	13.402	17.054	9.75	-0.748	0.139	-3.882	1.0e-4	0.007
	ENSG00000145860.11	RNF145	67.243	82.371	52.116	-0.65	0.147	-3.877	1.1e-4	0.007
	ENSG00000186854.10	TRABD2A	5.249	3.085	7.413	1.042	0.285	3.874	1.1e-4	0.007
	ENSG00000102181.20	CD99L2	27.543	32.197	22.888	-0.475	0.113	-3.869	1.1e-4	0.007
	ENSG00000106799.12	TGFBR1	54.878	63.952	45.805	-0.473	0.103	-3.866	1.1e-4	0.007
	ENSG00000141469.17	SLC14A1	5.993	7.995	3.991	-0.85	0.306	-3.864	1.1e-4	0.007
	ENSG00000141540.10	TTYH2	1.976	1.439	2.514	0.527	0.385	3.864	1.1e-4	0.007
	ENSG00000134215.15	VAV3	10.084	12.903	7.264	-0.751	0.196	-3.86	1.1e-4	0.007
	ENSG00000172345.13	STARD5	16.356	20.935	11.776	-0.78	0.203	-3.86	1.1e-4	0.007
	ENSG00000102189.16	EEA1	3.572	4.586	2.558	-0.651	0.171	-3.858	1.1e-4	0.007
	ENSG00000122986.13	HVCN1	11.269	15.147	7.391	-0.944	0.246	-3.856	1.2e-4	0.007
	ENSG00000158717.10	RNF166	217.23	270.874	163.587	-0.724	0.126	-3.854	1.2e-4	0.007
	ENSG00000079215.13	SLC1A3	3.34	5.235	1.446	-1.35	0.379	-3.849	1.2e-4	0.007
	ENSG00000136997.17	MYC	28.777	20.597	36.958	0.814	0.215	3.848	1.2e-4	0.007
	ENSG00000166123.13	GPT2	15.453	23.071	7.835	-1.446	0.399	-3.847	1.2e-4	0.007
	ENSG00000059377.16	TBXAS1	78.579	67.392	89.766	0.408	0.165	3.847	1.2e-4	0.007
	ENSG00000125434.10	SLC25A35	7.599	10.848	4.35	-1.147	0.273	-3.845	1.2e-4	0.007
	ENSG00000184182.18	UBE2F	177.99	122.865	233.114	0.918	0.239	3.841	1.2e-4	0.007
	ENSG00000213949.8	ITGA1	44.156	37.194	51.117	0.448	0.119	3.839	1.2e-4	0.008
	ENSG00000167578.17	RAB4B	69.84	83.878	55.802	-0.579	0.119	-3.837	1.2e-4	0.008
	ENSG00000104936.17	DMPK	41.105	51.745	30.464	-0.745	0.159	-3.835	1.3e-4	0.008
	ENSG00000132879.13	FBXO44	53.112	64.406	41.819	-0.611	0.118	-3.831	1.3e-4	0.008
	ENSG00000140280.13	LYSMD2	12.126	15.761	8.49	-0.821	0.177	-3.83	1.3e-4	0.008
	ENSG00000163815.5	CLEC3B	6.567	9.924	3.211	-1.375	0.436	-3.829	1.3e-4	0.008
	ENSG00000004799.7	PDK4	2.719	1.32	4.119	1.142	0.386	3.829	1.3e-4	0.008
	ENSG00000149212.11	SESN3	1.211	1.918	0.503	-0.957	0.367	-3.823	1.3e-4	0.008
	ENSG00000070540.12	WIPI1	71.695	98.95	44.44	-1.137	0.215	-3.818	1.3e-4	0.008
	ENSG00000204592.8	HLA-E	204.278	242.521	166.035	-0.544	0.128	-3.817	1.3e-4	0.008
	ENSG00000131652.13	THOC6	61.884	51.599	72.168	0.476	0.158	3.813	1.4e-4	0.008
	ENSG00000160200.17	CBS	34.182	62.37	5.994	-3.18	0.891	-3.812	1.4e-4	0.008
	ENSG00000136636.12	KCTD3	6.323	4.806	7.841	0.607	0.241	3.807	1.4e-4	0.008
	ENSG00000143119.12	CD53	707.521	653.798	761.244	0.219	0.116	3.805	1.4e-4	0.008
	ENSG00000100364.18	KIAA0930	62.242	74.081	50.403	-0.547	0.092	-3.802	1.4e-4	0.008
	ENSG00000084234.16	APLP2	53.587	43.422	63.751	0.544	0.14	3.8	1.4e-4	0.008
	ENSG00000142192.20	APP	13.651	11.898	15.405	0.347	0.161	3.799	1.5e-4	0.008
	ENSG00000141480.17	ARRB2	351.843	320.263	383.423	0.259	0.109	3.797	1.5e-4	0.008
	ENSG00000137731.13	FXYD2	9.897	4.598	15.195	1.532	0.445	3.793	1.5e-4	0.009
	ENSG00000111961.17	SASH1	0.564	0.39	0.737	0.321	0.343	3.791	1.5e-4	0.009
	ENSG00000067225.17	PKM	2159.78	1503.76	2815.8	0.905	0.279	3.785	1.5e-4	0.009
	ENSG00000116761.11	CTH	5.376	9.047	1.706	-1.893	0.625	-3.782	1.6e-4	0.009
	ENSG00000065923.9	SLC9A7	7.852	7.041	8.664	0.265	0.131	3.782	1.6e-4	0.009
	ENSG00000128951.13	DUT	272.649	255.325	289.973	0.183	0.11	3.776	1.6e-4	0.009
	ENSG00000111786.8	SRSF9	263.404	231.588	295.219	0.349	0.121	3.775	1.6e-4	0.009
	ENSG00000255690.2	TRIL	0.576	0.316	0.835	0.479	0.407	3.774	1.6e-4	0.009
	ENSG00000278516.1	LENG1	17.415	23.616	11.215	-1.011	0.251	-3.772	1.6e-4	0.009
	ENSG00000074416.13	MGLL	2.213	0.76	3.666	1.406	0.399	3.772	1.6e-4	0.009
	ENSG00000196542.8	SPTSSB	0.99	1.834	0.146	-1.306	0.641	-3.769	1.6e-4	0.009
	ENSG00000062598.17	ELMO2	50.437	62.069	38.806	-0.664	0.143	-3.767	1.7e-4	0.009
	ENSG00000108932.11	SLC16A6	6.052	8.932	3.172	-1.251	0.391	-3.765	1.7e-4	0.009
	ENSG00000108256.8	NUFIP2	33.026	42.265	23.787	-0.804	0.15	-3.764	1.7e-4	0.009
	ENSG00000100285.9	NEFH	3.17	2.166	4.174	0.708	0.287	3.761	1.7e-4	0.009
	ENSG00000112297.14	CRYBG1	18	20.32	15.68	-0.354	0.126	-3.76	1.7e-4	0.009
	ENSG00000110619.17	CARS	71.279	98.164	44.393	-1.127	0.246	-3.76	1.7e-4	0.009
	ENSG00000134955.11	SLC37A2	3.573	2.221	4.925	0.879	0.34	3.757	1.7e-4	0.01
	ENSG00000104312.7	RIPK2	11.128	15.633	6.623	-1.126	0.339	-3.756	1.7e-4	0.01
	ENSG00000185052.11	SLC24A3	0.49	0.804	0.175	-0.619	0.555	-3.755	1.7e-4	0.01
	ENSG00000124299.13	PEPD	9.889	12.883	6.894	-0.814	0.208	-3.754	1.7e-4	0.01
	ENSG00000177875.4	CCDC184	0.468	0.137	0.798	0.662	0.709	3.748	1.8e-4	0.01
	ENSG00000206127.10	GOLGA8O	12.582	16.626	8.538	-0.886	0.222	-3.741	1.8e-4	0.01
	ENSG00000103187.7	COTL1	445.056	341.138	548.973	0.685	0.217	3.739	1.8e-4	0.01
	ENSG00000139187.9	KLRG1	32.71	24.768	40.652	0.693	0.23	3.736	1.9e-4	0.01
	ENSG00000171488.14	LRRC8C	14.719	13.57	15.868	0.211	0.12	3.734	1.9e-4	0.01
	ENSG00000104343.19	UBE2W	11.618	14.249	8.987	-0.611	0.138	-3.734	1.9e-4	0.01
	ENSG00000171848.14	RRM2	528.111	505.367	550.856	0.124	0.088	3.734	1.9e-4	0.01
	ENSG00000197037.10	ZSCAN25	29.656	22.761	36.551	0.66	0.239	3.728	1.9e-4	0.01
	ENSG00000134285.10	FKBP11	132.599	163.303	101.895	-0.675	0.154	-3.723	2.0e-4	0.011
	ENSG00000169217.8	CD2BP2	107.009	97.161	116.857	0.264	0.11	3.723	2.0e-4	0.011
	ENSG00000183696.13	UPP1	126.257	109.38	143.133	0.385	0.131	3.721	2.0e-4	0.011
	ENSG00000128346.10	C22orf23	3.986	5.682	2.29	-1.022	0.297	-3.72	2.0e-4	0.011
	ENSG00000170476.15	MZB1	19.75	13.299	26.201	0.928	0.24	3.719	2.0e-4	0.011
	ENSG00000275896.5	PRSS2	3.754	6.396	1.113	-1.807	0.675	-3.717	2.0e-4	0.011
	ENSG00000136807.13	CDK9	203.033	180.775	225.291	0.316	0.098	3.717	2.0e-4	0.011
	ENSG00000164111.14	ANXA5	109.955	93.056	126.853	0.443	0.156	3.713	2.1e-4	0.011
	ENSG00000100292.16	HMOX1	11.491	8.727	14.255	0.649	0.246	3.71	2.1e-4	0.011
	ENSG00000149925.18	ALDOA	1781.67	1224.54	2338.81	0.933	0.28	3.707	2.1e-4	0.011
	ENSG00000111671.9	SPSB2	12.053	16.424	7.681	-1.005	0.27	-3.707	2.1e-4	0.011
	ENSG00000172819.16	RARG	15.073	18.709	11.437	-0.664	0.159	-3.706	2.1e-4	0.011
	ENSG00000152684.10	PELO	43.308	36.661	49.955	0.436	0.164	3.702	2.1e-4	0.011
	ENSG00000144455.13	SUMF1	11.769	9.896	13.642	0.426	0.164	3.698	2.2e-4	0.011
	ENSG00000204070.9	SYS1	22.923	27.819	18.028	-0.599	0.173	-3.698	2.2e-4	0.011
	ENSG00000167094.15	TTC16	2.644	3.551	1.738	-0.733	0.234	-3.695	2.2e-4	0.011
	ENSG00000157212.18	PAXIP1	20.47	17.822	23.117	0.358	0.133	3.695	2.2e-4	0.011
	ENSG00000181722.16	ZBTB20	8.955	12.811	5.099	-1.179	0.257	-3.692	2.2e-4	0.012
	ENSG00000166920.12	C15orf48	34.317	5.663	62.972	3.263	0.98	3.691	2.2e-4	0.012
	ENSG00000140391.14	TSPAN3	28.635	22.772	34.497	0.578	0.169	3.686	2.3e-4	0.012
	ENSG00000106829.18	TLE4	26.837	32.795	20.878	-0.627	0.152	-3.686	2.3e-4	0.012
	ENSG00000142252.10	GEMIN7	72.642	61.519	83.765	0.439	0.167	3.681	2.3e-4	0.012
	ENSG00000137337.14	MDC1	1.643	0.163	3.122	1.826	1.277	3.681	2.3e-4	0.012
	ENSG00000143799.12	PARP1	220.444	201.295	239.593	0.25	0.1	3.681	2.3e-4	0.012
	ENSG00000135503.12	ACVR1B	2.84	3.972	1.707	-0.877	0.265	-3.674	2.4e-4	0.012
	ENSG00000084652.15	TXLNA	47.336	56.722	37.95	-0.567	0.121	-3.674	2.4e-4	0.012
	ENSG00000160791.13	CCR5	98.811	84.308	113.314	0.422	0.152	3.672	2.4e-4	0.012
	ENSG00000172840.6	PDP2	24.759	31.63	17.889	-0.789	0.228	-3.671	2.4e-4	0.012
	ENSG00000123983.13	ACSL3	19.976	24.514	15.438	-0.634	0.214	-3.671	2.4e-4	0.012
	ENSG00000235106.9	BRD3OS	11.814	9.456	14.173	0.537	0.174	3.667	2.5e-4	0.012
	ENSG00000105520.10	PLPPR2	3.253	4.51	1.996	-0.879	0.326	-3.665	2.5e-4	0.012
	ENSG00000188191.14	PRKAR1B	18.494	14.304	22.684	0.63	0.213	3.663	2.5e-4	0.013
	ENSG00000099364.16	FBXL19	50.785	46.432	55.138	0.243	0.143	3.661	2.5e-4	0.013
	ENSG00000137563.11	GGH	60.094	54.289	65.898	0.275	0.119	3.658	2.5e-4	0.013
	ENSG00000153936.16	HS2ST1	15.509	12.525	18.494	0.527	0.115	3.657	2.5e-4	0.013
	ENSG00000115866.10	DARS	122.141	98.091	146.19	0.571	0.151	3.653	2.6e-4	0.013
	ENSG00000186815.12	TPCN1	8.953	13.134	4.773	-1.292	0.269	-3.653	2.6e-4	0.013
	ENSG00000065413.19	ANKRD44	134.796	156.154	113.438	-0.458	0.11	-3.649	2.6e-4	0.013
	ENSG00000243943.9	ZNF512	24.224	27.997	20.452	-0.435	0.127	-3.647	2.7e-4	0.013
	ENSG00000159322.17	ADPGK	59.404	53.848	64.961	0.266	0.108	3.645	2.7e-4	0.013
	ENSG00000110218.8	PANX1	9.201	7.78	10.623	0.405	0.159	3.64	2.7e-4	0.013
	ENSG00000165572.7	KBTBD6	2.549	3.336	1.763	-0.65	0.217	-3.639	2.7e-4	0.013
	ENSG00000108582.11	CPD	21.418	23.671	19.165	-0.291	0.107	-3.638	2.7e-4	0.013
	ENSG00000061676.14	NCKAP1	0.838	1.457	0.219	-1.012	0.302	-3.636	2.8e-4	0.014
	ENSG00000223509.8	AC135983.2	38.635	50.593	26.677	-0.898	0.218	-3.635	2.8e-4	0.014
	ENSG00000189079.15	ARID2	17.66	20.687	14.634	-0.472	0.128	-3.634	2.8e-4	0.014
	ENSG00000107242.17	PIP5K1B	0.329	0.085	0.573	0.536	1.011	3.634	2.8e-4	0.014
	ENSG00000085871.8	MGST2	39.494	31.881	47.106	0.549	0.179	3.633	2.8e-4	0.014
	ENSG00000001036.13	FUCA2	38.033	31.425	44.64	0.493	0.165	3.632	2.8e-4	0.014
	ENSG00000090861.15	AARS	115.785	165.174	66.395	-1.302	0.307	-3.631	2.8e-4	0.014
	ENSG00000144579.7	CTDSP1	213.555	188.482	238.627	0.339	0.11	3.631	2.8e-4	0.014
	ENSG00000081320.10	STK17B	183.362	220.214	146.51	-0.585	0.172	-3.629	2.8e-4	0.014
	ENSG00000110888.17	CAPRIN2	16.933	21.505	12.361	-0.752	0.16	-3.628	2.9e-4	0.014
	ENSG00000124067.16	SLC12A4	34.382	33.11	35.654	0.104	0.126	3.627	2.9e-4	0.014
	ENSG00000165025.14	SYK	66.651	54.273	79.03	0.534	0.179	3.624	2.9e-4	0.014
	ENSG00000054219.10	LY75	9.044	11.926	6.163	-0.852	0.204	-3.621	2.9e-4	0.014
	ENSG00000091844.7	RGS17	0.814	1.322	0.305	-0.831	0.387	-3.62	2.9e-4	0.014
	ENSG00000128965.11	CHAC1	11.111	20.305	1.917	-2.869	0.914	-3.62	3.0e-4	0.014
	ENSG00000128050.8	PAICS	88.974	67.76	110.188	0.693	0.237	3.615	3.0e-4	0.014
	ENSG00000112851.14	ERBIN	34.023	39.832	28.214	-0.483	0.102	-3.613	3.0e-4	0.014
	ENSG00000080947.14	CROCCP3	7.148	9.714	4.582	-0.941	0.3	-3.612	3.0e-4	0.014
	ENSG00000141858.11	SAMD1	53.45	47.729	59.171	0.304	0.156	3.612	3.0e-4	0.014
	ENSG00000161677.11	JOSD2	85.343	76.034	94.652	0.312	0.132	3.611	3.1e-4	0.014
	ENSG00000124575.6	HIST1H1D	5.101	1.199	9.002	2.185	0.825	3.61	3.1e-4	0.014
	ENSG00000166986.14	MARS	140.278	194.702	85.853	-1.172	0.348	-3.608	3.1e-4	0.014
	ENSG00000168298.6	HIST1H1E	4.562	2.054	7.07	1.402	0.524	3.603	3.1e-4	0.015
	ENSG00000164649.19	CDCA7L	26.662	22.537	30.787	0.433	0.164	3.593	3.3e-4	0.015
	ENSG00000085449.14	WDFY1	21.625	25.778	17.471	-0.536	0.148	-3.593	3.3e-4	0.015
	ENSG00000180644.7	PRF1	1551.42	1796.22	1306.62	-0.459	0.092	-3.591	3.3e-4	0.015
	ENSG00000115306.15	SPTBN1	31.057	38.408	23.705	-0.674	0.151	-3.591	3.3e-4	0.015
	ENSG00000164403.14	SHROOM1	22.379	17.261	27.497	0.642	0.212	3.591	3.3e-4	0.015
	ENSG00000167670.15	CHAF1A	68.211	63.598	72.823	0.193	0.098	3.59	3.3e-4	0.015
	ENSG00000196954.13	CASP4	116.18	137.376	94.985	-0.528	0.109	-3.59	3.3e-4	0.015
	ENSG00000092201.9	SUPT16H	83.675	76.627	90.724	0.241	0.113	3.589	3.3e-4	0.015
	ENSG00000167613.15	LAIR1	3.824	5.72	1.928	-1.199	0.233	-3.587	3.3e-4	0.015
	ENSG00000117724.12	CENPF	56.881	62.57	51.192	-0.285	0.096	-3.586	3.4e-4	0.015
	ENSG00000278186.2	GOLGA8M	0.614	1.14	0.088	-0.976	1.032	-3.586	3.4e-4	0.015
	ENSG00000196083.9	IL1RAP	15.888	13.77	18.005	0.364	0.125	3.585	3.4e-4	0.015
	ENSG00000154124.4	OTULIN	45.426	52.864	37.987	-0.466	0.119	-3.582	3.4e-4	0.016
	ENSG00000162931.11	TRIM17	2.551	3.712	1.389	-0.98	0.423	-3.58	3.4e-4	0.016
	ENSG00000187837.3	HIST1H1C	46.302	29.666	62.939	1.06	0.343	3.577	3.5e-4	0.016
	ENSG00000167930.15	FAM234A	22.823	20.115	25.532	0.329	0.163	3.577	3.5e-4	0.016
	ENSG00000177565.16	TBL1XR1	69.09	85.772	52.409	-0.7	0.107	-3.576	3.5e-4	0.016
	ENSG00000197111.15	PCBP2	545.362	636.366	454.359	-0.485	0.097	-3.576	3.5e-4	0.016
	ENSG00000135535.16	CD164	159.304	144.919	173.689	0.26	0.099	3.576	3.5e-4	0.016
	ENSG00000182134.15	TDRKH	10.161	12.798	7.525	-0.695	0.183	-3.575	3.5e-4	0.016
	ENSG00000167106.11	FAM102A	22.809	29.777	15.841	-0.87	0.235	-3.57	3.6e-4	0.016
	ENSG00000278362.4	NCR1	14.211	18.323	10.099	-0.8	0.217	-3.569	3.6e-4	0.016
	ENSG00000009694.13	TENM1	0.654	0.495	0.813	0.278	0.238	3.568	3.6e-4	0.016
	ENSG00000115020.16	PIKFYVE	12.651	15.339	9.963	-0.576	0.17	-3.566	3.6e-4	0.016
	ENSG00000225972.1	MTND1P23	24.87	13.084	36.656	1.419	0.459	3.564	3.6e-4	0.016
	ENSG00000122965.10	RBM19	14.66	13.221	16.099	0.266	0.136	3.56	3.7e-4	0.016
	ENSG00000155158.20	TTC39B	18.944	23.966	13.922	-0.743	0.206	-3.558	3.7e-4	0.017
	ENSG00000118503.14	TNFAIP3	86.944	80.04	93.848	0.227	0.101	3.556	3.8e-4	0.017
	ENSG00000171155.7	C1GALT1C1	31.253	25.304	37.201	0.538	0.191	3.554	3.8e-4	0.017
	ENSG00000254979.5	AP000781.2	1.54	0.436	2.643	1.344	1.026	3.554	3.8e-4	0.017
	ENSG00000147883.10	CDKN2B	23.768	33.779	13.758	-1.237	0.308	-3.552	3.8e-4	0.017
	ENSG00000243414.5	TICAM2	2.983	2.07	3.896	0.673	0.246	3.552	3.8e-4	0.017
	ENSG00000107771.16	CCSER2	23.803	27.763	19.844	-0.465	0.137	-3.549	3.9e-4	0.017
	ENSG00000061337.15	LZTS1	1.677	2.675	0.678	-1.131	0.517	-3.546	3.9e-4	0.017
	ENSG00000185527.11	PDE6G	80.073	55.599	104.547	0.899	0.245	3.546	3.9e-4	0.017
	ENSG00000101342.9	TLDC2	2.978	4.372	1.584	-1.056	0.356	-3.545	3.9e-4	0.017
	ENSG00000256667.6	KLRA1P	53.534	66.073	40.995	-0.676	0.177	-3.545	3.9e-4	0.017
	ENSG00000101347.9	SAMHD1	75.86	97.574	54.146	-0.838	0.231	-3.538	4.0e-4	0.017
	ENSG00000164400.5	CSF2	41.31	21.12	61.499	1.498	0.466	3.536	4.1e-4	0.018
	ENSG00000278183.4	ABCC1	12.578	11.036	14.119	0.329	0.136	3.536	4.1e-4	0.018
	ENSG00000103522.15	IL21R	10.925	15.361	6.49	-1.127	0.293	-3.535	4.1e-4	0.018
	ENSG00000111424.10	VDR	7.323	5.237	9.409	0.739	0.232	3.529	4.2e-4	0.018
	ENSG00000136404.15	TM6SF1	51.508	76.121	26.896	-1.467	0.352	-3.528	4.2e-4	0.018
	ENSG00000137767.13	SQOR	64.935	57.577	72.292	0.323	0.128	3.527	4.2e-4	0.018
	ENSG00000145365.10	TIFA	18.84	23.615	14.065	-0.708	0.242	-3.524	4.3e-4	0.018
	ENSG00000143401.14	ANP32E	168.521	146.788	190.254	0.372	0.122	3.522	4.3e-4	0.018
	ENSG00000136068.14	FLNB	4.401	3.573	5.228	0.446	0.206	3.521	4.3e-4	0.018
	ENSG00000130734.9	ATG4D	38.942	45.296	32.587	-0.463	0.122	-3.52	4.3e-4	0.018
	ENSG00000116903.7	EXOC8	10.863	13.358	8.367	-0.616	0.156	-3.516	4.4e-4	0.019
	ENSG00000116701.14	NCF2	1.166	0.36	1.973	1.128	0.594	3.516	4.4e-4	0.019
	ENSG00000170955.9	CAVIN3	0.773	0.254	1.292	0.87	0.9	3.515	4.4e-4	0.019
	ENSG00000172322.13	CLEC12A	26.045	21.741	30.349	0.463	0.183	3.512	4.4e-4	0.019
	ENSG00000130522.5	JUND	347.443	286.638	408.248	0.509	0.162	3.512	4.4e-4	0.019
	ENSG00000105379.9	ETFB	128.396	103.992	152.8	0.551	0.167	3.509	4.5e-4	0.019
	ENSG00000086730.16	LAT2	310.379	373.099	247.658	-0.589	0.139	-3.508	4.5e-4	0.019
	ENSG00000166902.4	MRPL16	82.58	71.757	93.403	0.376	0.149	3.508	4.5e-4	0.019
	ENSG00000282540.1	WHAMMP2	0.424	0.678	0.171	-0.519	0.535	-3.507	4.5e-4	0.019
	ENSG00000090339.8	ICAM1	33.972	29.475	38.468	0.373	0.147	3.503	4.6e-4	0.019
	ENSG00000159784.17	FAM131B	1.443	2.098	0.788	-0.793	0.338	-3.503	4.6e-4	0.019
	ENSG00000186281.12	GPAT2	15.405	12.61	18.2	0.496	0.171	3.502	4.6e-4	0.019
	ENSG00000164292.12	RHOBTB3	10.28	12.511	8.049	-0.578	0.183	-3.501	4.6e-4	0.019
	ENSG00000211772.11	TRBC2	6.827	3.273	10.381	1.413	0.524	3.499	4.7e-4	0.019
	ENSG00000179403.11	VWA1	0.896	0.233	1.559	1.053	0.644	3.498	4.7e-4	0.019
	ENSG00000166484.19	MAPK7	24.02	18.955	29.086	0.592	0.201	3.489	4.9e-4	0.02
	ENSG00000128872.9	TMOD2	1.629	2.522	0.736	-1.02	0.345	-3.483	5.0e-4	0.021
	ENSG00000078596.10	ITM2A	124.701	108.028	141.375	0.385	0.167	3.482	5.0e-4	0.021
	ENSG00000127124.15	HIVEP3	8.363	9.761	6.964	-0.434	0.145	-3.481	5.0e-4	0.021
	ENSG00000070756.15	PABPC1	929.247	1086.95	771.542	-0.494	0.118	-3.479	5.0e-4	0.021
	ENSG00000106460.18	TMEM106B	19.33	22.795	15.866	-0.497	0.14	-3.477	5.1e-4	0.021
	ENSG00000129255.15	MPDU1	70.546	57.117	83.976	0.548	0.215	3.477	5.1e-4	0.021
	ENSG00000105639.18	JAK3	78.866	93.143	64.59	-0.521	0.115	-3.476	5.1e-4	0.021
	ENSG00000165757.8	JCAD	0.594	0.908	0.28	-0.576	0.333	-3.475	5.1e-4	0.021
	ENSG00000188021.8	UBQLN2	16.44	19.381	13.498	-0.491	0.113	-3.475	5.1e-4	0.021
	ENSG00000280789.1	PAGR1	46.08	41.338	50.822	0.292	0.123	3.473	5.1e-4	0.021
	ENSG00000123104.11	ITPR2	9.925	11.351	8.499	-0.379	0.11	-3.473	5.1e-4	0.021
	ENSG00000175193.13	PARL	36.197	31.088	41.306	0.399	0.162	3.473	5.2e-4	0.021
	ENSG00000186020.12	ZNF529	9.208	10.87	7.546	-0.474	0.188	-3.469	5.2e-4	0.021
	ENSG00000155850.7	SLC26A2	4.884	6.061	3.706	-0.585	0.153	-3.467	5.3e-4	0.021
	ENSG00000070669.16	ASNS	51.398	77.589	25.206	-1.584	0.412	-3.466	5.3e-4	0.021
	ENSG00000143162.7	CREG1	15.236	11.36	19.112	0.702	0.256	3.464	5.3e-4	0.021
	ENSG00000105127.8	AKAP8	38.974	35.983	41.965	0.216	0.121	3.463	5.3e-4	0.021
	ENSG00000064763.10	FAR2	20.969	16.124	25.814	0.647	0.172	3.463	5.3e-4	0.021
	ENSG00000198873.11	GRK5	29.155	25.874	32.435	0.315	0.129	3.462	5.4e-4	0.021
	ENSG00000018189.12	RUFY3	11.73	15.305	8.155	-0.833	0.212	-3.46	5.4e-4	0.022
	ENSG00000169554.19	ZEB2	22.356	25.146	19.565	-0.346	0.116	-3.459	5.4e-4	0.022
	ENSG00000125875.13	TBC1D20	25.591	29.699	21.482	-0.449	0.104	-3.459	5.4e-4	0.022
	ENSG00000144476.5	ACKR3	2.021	3.245	0.797	-1.24	0.466	-3.454	5.5e-4	0.022
	ENSG00000013583.8	HEBP1	25.022	32.426	17.618	-0.844	0.226	-3.452	5.6e-4	0.022
	ENSG00000163950.12	SLBP	96.19	84.131	108.249	0.36	0.142	3.45	5.6e-4	0.022
	ENSG00000184500.14	PROS1	1.014	0.675	1.353	0.491	0.428	3.45	5.6e-4	0.022
	ENSG00000101966.12	XIAP	18.195	22.764	13.626	-0.7	0.109	-3.45	5.6e-4	0.022
	ENSG00000099840.13	IZUMO4	7.804	4.489	11.118	1.143	0.307	3.449	5.6e-4	0.022
	ENSG00000132825.6	PPP1R3D	8.132	10.33	5.933	-0.709	0.197	-3.449	5.6e-4	0.022
	ENSG00000106003.12	LFNG	112.568	131.815	93.322	-0.494	0.105	-3.445	5.7e-4	0.022
	ENSG00000174405.13	LIG4	5.185	6.565	3.805	-0.655	0.187	-3.445	5.7e-4	0.022
	ENSG00000187678.9	SPRY4	2.326	3.273	1.379	-0.845	0.356	-3.444	5.7e-4	0.022
	ENSG00000105220.15	GPI	821.84	603.369	1040.31	0.785	0.263	3.443	5.8e-4	0.022
	ENSG00000070718.11	AP3M2	26.929	31.52	22.338	-0.479	0.137	-3.443	5.8e-4	0.022
	ENSG00000109501.13	WFS1	3.009	4.345	1.674	-0.999	0.288	-3.428	6.1e-4	0.024
	ENSG00000100596.6	SPTLC2	28.53	33.02	24.041	-0.442	0.155	-3.426	6.1e-4	0.024
	ENSG00000198176.12	TFDP1	122.281	106.88	137.682	0.362	0.14	3.419	6.3e-4	0.024
	ENSG00000130592.15	LSP1	1047.33	875.491	1219.17	0.477	0.174	3.416	6.3e-4	0.025
	ENSG00000254004.6	ZNF260	7.222	10.792	3.651	-1.342	0.256	-3.416	6.3e-4	0.025
	ENSG00000171115.3	GIMAP8	22.742	19.163	26.322	0.438	0.169	3.412	6.5e-4	0.025
	ENSG00000158669.11	GPAT4	86.704	79.116	94.291	0.25	0.11	3.411	6.5e-4	0.025
	ENSG00000114933.15	INO80D	7.932	8.92	6.945	-0.32	0.145	-3.41	6.5e-4	0.025
	ENSG00000148737.16	TCF7L2	1.252	2.149	0.355	-1.216	0.626	-3.41	6.5e-4	0.025
	ENSG00000099204.18	ABLIM1	9.993	12.846	7.141	-0.766	0.224	-3.409	6.5e-4	0.025
	ENSG00000103544.14	VPS35L	29.799	26.849	32.748	0.277	0.139	3.409	6.5e-4	0.025
	ENSG00000257594.3	GALNT4	18.309	16.369	20.249	0.291	0.128	3.406	6.6e-4	0.025
	ENSG00000188761.11	BCL2L15	3.09	3.783	2.397	-0.494	0.385	3.405	6.6e-4	0.025
	ENSG00000010610.9	CD4	2.499	1.934	3.064	0.47	0.361	3.404	6.6e-4	0.025
	ENSG00000225663.7	MCRIP1	75.702	93.271	58.134	-0.673	0.16	-3.402	6.7e-4	0.025
	ENSG00000197622.12	CDC42SE1	181.625	210.618	152.632	-0.462	0.096	-3.401	6.7e-4	0.025
	ENSG00000103254.9	FAM173A	20.688	27.735	13.641	-0.973	0.263	-3.4	6.7e-4	0.026
	ENSG00000196498.13	NCOR2	113.728	95.012	132.444	0.475	0.121	3.4	6.7e-4	0.026
	ENSG00000205476.8	CCDC85C	6.474	9.167	3.782	-1.088	0.171	-3.396	6.8e-4	0.026
	ENSG00000106665.15	CLIP2	10.712	12.113	9.311	-0.347	0.126	-3.391	7.0e-4	0.026
	ENSG00000135069.13	PSAT1	78.672	127.549	29.794	-2.062	0.563	-3.391	7.0e-4	0.026
	ENSG00000156886.11	ITGAD	7.2	9.323	5.077	-0.764	0.313	-3.385	7.1e-4	0.027
	ENSG00000176974.19	SHMT1	45.684	43.429	47.939	0.139	0.12	3.385	7.1e-4	0.027
	ENSG00000163362.10	INAVA	2.408	3.136	1.68	-0.626	0.363	-3.38	7.2e-4	0.027
	ENSG00000160551.11	TAOK1	19.025	23.265	14.785	-0.62	0.098	-3.38	7.2e-4	0.027
	ENSG00000267228.7	AC012254.2	0.368	3.3e-7	0.736	0.796	1.701	3.378	7.3e-4	0.027
	ENSG00000273889.2	FAM83H	5.053	4.086	6.02	0.465	0.199	3.378	7.3e-4	0.027
	ENSG00000285277.1	AC254813.2	36.213	23.503	48.923	1.027	0.335	3.376	7.3e-4	0.027
	ENSG00000134046.11	MBD2	59.854	54.178	65.53	0.27	0.12	3.376	7.4e-4	0.027
	ENSG00000255302.4	EID1	135.14	116.178	154.102	0.405	0.159	3.375	7.4e-4	0.027
	ENSG00000108798.8	ABI3	100.018	119.53	80.506	-0.564	0.131	-3.372	7.5e-4	0.028
	ENSG00000135048.13	TMEM2	56.857	64.009	49.705	-0.358	0.126	-3.367	7.6e-4	0.028
	ENSG00000257093.6	KIAA1147	9.531	12.704	6.358	-0.897	0.263	-3.365	7.6e-4	0.028
	ENSG00000224501.5	HSPA1B	27.995	35.881	20.109	-0.805	0.214	-3.365	7.6e-4	0.028
	ENSG00000154310.16	TNIK	26.312	30.496	22.128	-0.446	0.137	-3.365	7.7e-4	0.028
	ENSG00000198860.12	TSEN15	49.954	65.559	34.349	-0.913	0.219	-3.363	7.7e-4	0.028
	ENSG00000119685.19	TTLL5	16.968	14.839	19.098	0.344	0.152	3.363	7.7e-4	0.028
	ENSG00000167549.18	CORO6	5.837	8.457	3.217	-1.165	0.348	-3.362	7.7e-4	0.028
	ENSG00000113758.13	DBN1	20.516	27.819	13.213	-1.02	0.386	-3.361	7.8e-4	0.028
	ENSG00000087087.19	SRRT	137.549	116.576	158.522	0.44	0.164	3.361	7.8e-4	0.028
	ENSG00000244405.7	ETV5	10.158	12.358	7.957	-0.577	0.194	-3.357	7.9e-4	0.029
	ENSG00000171954.12	CYP4F22	0.867	1.389	0.345	-0.828	0.561	-3.356	7.9e-4	0.029
	ENSG00000165806.19	CASP7	31.359	27.648	35.069	0.332	0.139	3.354	8.0e-4	0.029
	ENSG00000133794.17	ARNTL	50.585	60.479	40.692	-0.56	0.142	-3.35	8.1e-4	0.029
	ENSG00000070366.13	SMG6	50.629	39.531	61.726	0.63	0.15	3.349	8.1e-4	0.029
	ENSG00000122223.12	CD244	122.479	145.56	99.399	-0.546	0.109	-3.349	8.1e-4	0.029
	ENSG00000119772.16	DNMT3A	24.554	30.311	18.797	-0.661	0.214	-3.348	8.1e-4	0.029
	ENSG00000137265.14	IRF4	29.885	25.805	33.966	0.383	0.139	3.347	8.2e-4	0.029
	ENSG00000031698.12	SARS	164.546	223.257	105.836	-1.07	0.271	-3.347	8.2e-4	0.029
	ENSG00000129566.12	TEP1	19.628	23.154	16.102	-0.498	0.132	-3.343	8.3e-4	0.03
	ENSG00000168264.10	IRF2BP2	76.277	88.465	64.09	-0.459	0.137	-3.343	8.3e-4	0.03
	ENSG00000013619.13	MAMLD1	2.27	1.517	3.022	0.676	0.299	3.342	8.3e-4	0.03
	ENSG00000277957.1	SENP3-EIF4A1	0.535	0.21	0.861	0.621	0.651	3.341	8.3e-4	0.03
	ENSG00000185129.5	PURA	21.752	25.718	17.786	-0.508	0.135	-3.339	8.4e-4	0.03
	ENSG00000125347.13	IRF1	134.283	163.106	105.46	-0.624	0.155	-3.339	8.4e-4	0.03
	ENSG00000273607.3	CHCHD10	58.908	46.126	71.691	0.625	0.227	3.337	8.5e-4	0.03
	ENSG00000115657.13	ABCB6	24.024	17.633	30.416	0.754	0.248	3.336	8.5e-4	0.03
	ENSG00000114503.10	NCBP2	48.395	44.37	52.421	0.236	0.126	3.334	8.6e-4	0.03
	ENSG00000119326.14	CTNNAL1	13.524	11.915	15.133	0.321	0.144	3.334	8.6e-4	0.03
	ENSG00000113441.15	LNPEP	27.986	34.421	21.55	-0.651	0.175	-3.332	8.6e-4	0.031
	ENSG00000163320.10	CGGBP1	76.883	90.998	62.767	-0.529	0.104	-3.328	8.7e-4	0.031
	ENSG00000101224.17	CDC25B	121.08	143.694	98.466	-0.541	0.107	-3.326	8.8e-4	0.031
	ENSG00000073849.14	ST6GAL1	15.482	19.057	11.907	-0.636	0.14	-3.324	8.9e-4	0.031
	ENSG00000274276.4	CBSL	2.868	4.694	1.042	-1.48	0.547	-3.324	8.9e-4	0.031
	ENSG00000114346.13	ECT2	47.384	54.341	40.426	-0.418	0.107	-3.323	8.9e-4	0.031
	ENSG00000127824.13	TUBA4A	283.927	229.074	338.78	0.563	0.201	3.323	8.9e-4	0.031
	ENSG00000159259.7	CHAF1B	15.951	14.038	17.864	0.327	0.142	3.319	9.0e-4	0.032
	ENSG00000164574.15	GALNT10	25.892	30.648	21.137	-0.516	0.17	-3.316	9.1e-4	0.032
	ENSG00000204516.9	MICB	2.826	3.871	1.78	-0.809	0.302	-3.315	9.2e-4	0.032
	ENSG00000126088.13	UROD	65.689	59.377	72.001	0.274	0.118	3.314	9.2e-4	0.032
	ENSG00000122862.4	SRGN	824.327	737.832	910.821	0.304	0.128	3.308	9.4e-4	0.033
	ENSG00000114796.15	KLHL24	13.535	18.998	8.071	-1.14	0.316	-3.308	9.4e-4	0.033
	ENSG00000141526.16	SLC16A3	819.574	574.757	1064.39	0.888	0.28	3.306	9.5e-4	0.033
	ENSG00000131002.11	TXLNGY	30.38	35.233	25.527	-0.45	0.16	-3.305	9.5e-4	0.033
	ENSG00000100100.12	PIK3IP1	13.386	17.29	9.482	-0.803	0.203	-3.302	9.6e-4	0.033
	ENSG00000162645.12	GBP2	128.625	111.741	145.51	0.378	0.153	3.301	9.6e-4	0.033
	ENSG00000156976.16	EIF4A2	199.088	227.511	170.664	-0.413	0.119	-3.3	9.7e-4	0.033
	ENSG00000113328.18	CCNG1	114.684	137.804	91.563	-0.585	0.13	-3.299	9.7e-4	0.033
	ENSG00000183542.5	KLRC4	39.893	53.818	25.968	-1.023	0.281	-3.299	9.7e-4	0.033
	ENSG00000082014.16	SMARCD3	11.344	16.717	5.971	-1.346	0.39	-3.297	9.8e-4	0.033
	ENSG00000167772.11	ANGPTL4	0.639	0.285	0.993	0.633	0.684	3.297	9.8e-4	0.033
	ENSG00000135372.8	NAT10	28.965	23.658	34.272	0.516	0.167	3.292	1.0e-3	0.034
	ENSG00000136014.11	USP44	0.579	0.965	0.194	-0.719	0.634	-3.288	0.001	0.035
	ENSG00000205352.10	PRR13	226.89	203.711	250.068	0.294	0.135	3.285	0.001	0.035
	ENSG00000188322.4	SBK1	1.215	1.764	0.666	-0.73	0.394	-3.282	0.001	0.035
	ENSG00000163399.15	ATP1A1	160.989	149.286	172.691	0.209	0.112	3.282	0.001	0.035
	ENSG00000102024.17	PLS3	0.149	0.008	0.29	0.356	1.588	3.28	0.001	0.035
	ENSG00000135596.17	MICAL1	101.332	125.133	77.531	-0.684	0.157	-3.28	0.001	0.035
	ENSG00000164647.8	STEAP1	4.588	3.127	6.048	0.772	0.328	3.279	0.001	0.035
	ENSG00000197782.14	ZNF780A	15.853	19.804	11.901	-0.689	0.218	-3.278	0.001	0.035
	ENSG00000105967.15	TFEC	2.17	1.165	3.175	0.947	0.536	3.278	0.001	0.035
	ENSG00000176749.8	CDK5R1	15.562	20.031	11.092	-0.798	0.214	-3.277	0.001	0.035
	ENSG00000122952.16	ZWINT	113.747	103.404	124.09	0.261	0.131	3.277	0.001	0.035
	ENSG00000239521.7	CASTOR3	31.843	36.745	26.942	-0.434	0.196	-3.275	0.001	0.035
	ENSG00000184990.12	SIVA1	165.268	145.108	185.429	0.352	0.16	3.275	0.001	0.035
	ENSG00000196865.4	NHLRC2	9.404	11.247	7.561	-0.517	0.201	-3.274	0.001	0.035
	ENSG00000156535.13	CD109	3.66	1.748	5.572	1.258	0.441	3.274	0.001	0.035
	ENSG00000163577.7	EIF5A2	7.839	10.109	5.57	-0.758	0.346	-3.273	0.001	0.036
	ENSG00000175779.2	C15orf53	17.546	13.618	21.473	0.62	0.236	3.272	0.001	0.036
	ENSG00000087303.17	NID2	1.446	0.611	2.281	1.026	0.502	3.27	0.001	0.036
	ENSG00000175029.16	CTBP2	48.554	65.995	31.113	-1.061	0.231	-3.269	0.001	0.036
	ENSG00000168003.16	SLC3A2	149.069	204.843	93.295	-1.126	0.305	-3.269	0.001	0.036
	ENSG00000043591.5	ADRB1	1.887	2.756	1.018	-0.896	0.399	-3.267	0.001	0.036
	ENSG00000154822.17	PLCL2	17.865	15.967	19.762	0.291	0.135	3.267	0.001	0.036
	ENSG00000178573.6	MAF	36.081	29.341	42.822	0.53	0.166	3.265	0.001	0.036
	ENSG00000156515.22	HK1	121.474	108.818	134.13	0.299	0.135	3.265	0.001	0.036
	ENSG00000177181.14	RIMKLA	5.223	3.132	7.314	1.009	0.442	3.261	0.001	0.037
	ENSG00000115459.17	ELMOD3	22.092	26.849	17.336	-0.603	0.145	-3.261	0.001	0.037
	ENSG00000131015.4	ULBP2	1.09	1.789	0.391	-1.003	0.638	-3.26	0.001	0.037
	ENSG00000136603.13	SKIL	14.357	17.101	11.613	-0.521	0.158	-3.258	0.001	0.037
	ENSG00000141560.14	FN3KRP	102.116	94.446	109.785	0.215	0.102	3.257	0.001	0.037
	ENSG00000183397.5	C19orf71	27.942	36.825	19.058	-0.915	0.256	-3.257	0.001	0.037
	ENSG00000184357.4	HIST1H1B	5.116	1.237	8.994	2.16	0.903	3.248	0.001	0.038
	ENSG00000221955.10	SLC12A8	19.834	30.428	9.24	-1.618	0.421	-3.247	0.001	0.038
	ENSG00000132254.12	ARFIP2	34.153	30.658	37.649	0.288	0.142	3.246	0.001	0.038
	ENSG00000184786.5	TCTE3	2.073	2.801	1.345	-0.697	0.343	-3.246	0.001	0.038
	ENSG00000117868.15	ESYT2	48.253	39.899	56.607	0.494	0.18	3.244	0.001	0.038
	ENSG00000172062.16	SMN1	4.707	3.12	6.294	0.824	0.45	3.243	0.001	0.038
	ENSG00000083168.9	KAT6A	26.426	28.768	24.084	-0.247	0.107	-3.242	0.001	0.038
	ENSG00000105011.8	ASF1B	134.834	121.371	148.296	0.287	0.121	3.24	0.001	0.039
	ENSG00000278488.2	NAPRT	22.754	27.708	17.799	-0.611	0.158	-3.24	0.001	0.039
	ENSG00000134453.15	RBM17	165.631	146.079	185.184	0.34	0.133	3.238	0.001	0.039
	ENSG00000109736.14	MFSD10	153.159	137.271	169.046	0.298	0.132	3.235	0.001	0.039
	ENSG00000206418.3	RAB12	10.788	13.445	8.131	-0.662	0.205	-3.234	0.001	0.039
	ENSG00000170889.13	RPS9	135.09	119.432	150.748	0.333	0.136	3.233	0.001	0.039
	ENSG00000113282.13	CLINT1	25.856	35.345	16.367	-1.065	0.245	-3.23	0.001	0.04
	ENSG00000076248.10	UNG	51.738	43.659	59.816	0.446	0.161	3.23	0.001	0.04
	ENSG00000014824.13	SLC30A9	29.447	25.807	33.086	0.347	0.145	3.229	0.001	0.04
	ENSG00000129351.17	ILF3	231.083	219.61	242.555	0.143	0.088	3.229	0.001	0.04
	ENSG00000183598.3	HIST2H3D	3.812	0.448	7.176	2.497	1.262	3.228	0.001	0.04
	ENSG00000085840.12	ORC1	24.276	22.374	26.177	0.217	0.109	3.228	0.001	0.04
	ENSG00000136877.14	FPGS	94.939	89.127	100.751	0.175	0.129	3.228	0.001	0.04
	ENSG00000100221.10	JOSD1	75.934	70.805	81.064	0.193	0.098	3.227	0.001	0.04
	ENSG00000282019.1	GPI	374.996	276.85	473.141	0.771	0.264	3.227	0.001	0.04
	ENSG00000162692.10	VCAM1	1.918	2.863	0.974	-0.969	0.419	-3.226	0.001	0.04
	ENSG00000177465.4	ACOT4	3.14	2.1	4.179	0.74	0.346	3.224	0.001	0.04
	ENSG00000111859.16	NEDD9	68.504	75.958	61.05	-0.311	0.095	-3.221	0.001	0.04
	ENSG00000109790.16	KLHL5	21.059	24.343	17.775	-0.433	0.132	-3.221	0.001	0.04
	ENSG00000055163.19	CYFIP2	238.691	274.078	203.305	-0.429	0.088	-3.216	0.001	0.041
	ENSG00000138623.10	SEMA7A	18.196	21.754	14.638	-0.541	0.162	-3.216	0.001	0.041
	ENSG00000140044.12	JDP2	1.252	2.112	0.392	-1.161	1.05	-3.214	0.001	0.041
	ENSG00000099203.6	TMED1	37.434	32.231	42.638	0.393	0.17	3.213	0.001	0.041
	ENSG00000165813.18	CCDC186	10.962	14.232	7.692	-0.809	0.14	-3.213	0.001	0.041
	ENSG00000126882.12	FAM78A	61.168	71.402	50.934	-0.479	0.124	-3.212	0.001	0.041
	ENSG00000136810.12	TXN	264.367	207.187	321.546	0.632	0.241	3.21	0.001	0.041
	ENSG00000169826.7	CSGALNACT2	31.371	36.652	26.09	-0.475	0.114	-3.21	0.001	0.041
	ENSG00000065911.11	MTHFD2	174.361	237.316	111.405	-1.084	0.293	-3.208	0.001	0.042
	ENSG00000182141.10	ZNF708	6.49	8.195	4.785	-0.669	0.202	-3.206	0.001	0.042
	ENSG00000152223.12	EPG5	16.523	21.109	11.936	-0.773	0.188	-3.204	0.001	0.042
	ENSG00000135749.18	PCNX2	11.11	9.719	12.501	0.333	0.159	3.204	0.001	0.042
	ENSG00000103222.18	ABCC1	18.311	15.534	21.089	0.418	0.146	3.204	0.001	0.042
	ENSG00000205593.11	DENND6B	7.942	5.812	10.073	0.701	0.22	3.203	0.001	0.042
	ENSG00000100731.15	PCNX1	28.263	32.776	23.749	-0.449	0.105	-3.201	0.001	0.042
	ENSG00000155903.11	RASA2	38.93	44.793	33.067	-0.427	0.129	-3.201	0.001	0.042
	ENSG00000116209.11	TMEM59	254.349	228.33	280.368	0.295	0.125	3.201	0.001	0.042
	ENSG00000037749.11	MFAP3	23.222	27.003	19.442	-0.454	0.159	-3.2	0.001	0.042
	ENSG00000127334.10	DYRK2	29.661	33.189	26.133	-0.333	0.161	-3.199	0.001	0.042
	ENSG00000120053.10	GOT1	42.337	54.726	29.948	-0.849	0.213	-3.198	0.001	0.042
	ENSG00000084112.14	SSH1	47.571	44.91	50.231	0.158	0.115	3.198	0.001	0.042
	ENSG00000130340.15	SNX9	9.484	7.989	10.979	0.414	0.181	3.197	0.001	0.043
	ENSG00000197912.15	SPG7	75.824	70.863	80.786	0.187	0.136	3.196	0.001	0.043
	ENSG00000165672.6	PRDX3	105.302	93.215	117.389	0.33	0.151	3.196	0.001	0.043
	ENSG00000134698.10	AGO4	18.055	21.159	14.951	-0.474	0.144	-3.195	0.001	0.043
	ENSG00000002745.12	WNT16	0.796	0.439	1.153	0.581	0.504	3.194	0.001	0.043
	ENSG00000118193.11	KIF14	18.66	22.066	15.254	-0.505	0.129	-3.194	0.001	0.043
	ENSG00000123836.14	PFKFB2	2.079	2.691	1.467	-0.582	0.286	-3.193	0.001	0.043
	ENSG00000162825.16	NBPF20	1.182	1.64	0.723	-0.616	0.281	-3.192	0.001	0.043
	ENSG00000071246.10	VASH1	5.503	7.465	3.542	-0.898	0.229	-3.19	0.001	0.043
	ENSG00000119638.12	NEK9	70.741	81.439	60.043	-0.434	0.103	-3.186	0.001	0.044
	ENSG00000133805.15	AMPD3	24.831	21.855	27.806	0.334	0.202	3.185	0.001	0.044
	ENSG00000165209.18	STRBP	12.35	9.042	15.658	0.73	0.275	3.184	0.001	0.044
	ENSG00000237071.7	TRIM27	0.406	0.645	0.167	-0.495	0.583	-3.184	0.001	0.044
	ENSG00000168672.3	FAM84B	7.986	11.398	4.573	-1.154	0.387	-3.183	0.001	0.044
	ENSG00000171813.13	PWWP2B	11.975	15.555	8.395	-0.817	0.245	-3.183	0.001	0.044
	ENSG00000260916.7	CCPG1	40.02	54.07	25.971	-1.03	0.28	-3.182	0.001	0.044
	ENSG00000198740.8	ZNF652	17.454	20.558	14.35	-0.49	0.143	-3.182	0.001	0.044
	ENSG00000163348.3	PYGO2	41.951	48.074	35.829	-0.414	0.101	-3.181	0.001	0.044
	ENSG00000156958.14	GALK2	22.403	19.744	25.062	0.329	0.146	3.18	0.001	0.044
	ENSG00000179820.15	MYADM	38.762	33.34	44.183	0.396	0.181	3.18	0.001	0.044
	ENSG00000205726.14	ITSN1	1.315	1.171	1.46	0.18	0.332	3.179	0.001	0.044
	ENSG00000157600.11	TMEM164	30.806	36.765	24.848	-0.547	0.149	-3.177	0.001	0.044
	ENSG00000105879.11	CBLL1	27.452	31.009	23.895	-0.363	0.138	-3.176	0.001	0.044
	ENSG00000172081.13	MOB3A	351.884	297.963	405.804	0.444	0.205	3.175	0.001	0.045
	ENSG00000214357.8	NEURL1B	0.736	1.057	0.415	-0.54	0.487	-3.175	0.001	0.045
	ENSG00000108679.12	LGALS3BP	4.152	2.472	5.831	0.976	0.39	3.174	0.002	0.045
	ENSG00000100365.14	NCF4	185.866	174.334	197.399	0.178	0.097	3.174	0.002	0.045
	ENSG00000072274.12	TFRC	47.711	42.928	52.494	0.284	0.215	3.172	0.002	0.045
	ENSG00000205744.9	DENND1C	110.167	124.769	95.564	-0.381	0.091	-3.17	0.002	0.045
	ENSG00000144659.11	SLC25A38	51.71	59.549	43.871	-0.432	0.123	-3.169	0.002	0.045
	ENSG00000173200.12	PARP15	23.603	28.538	18.669	-0.587	0.162	-3.168	0.002	0.045
	ENSG00000174307.6	PHLDA3	10.219	13.753	6.684	-0.941	0.261	-3.167	0.002	0.045
	ENSG00000178980.14	SELENOW	122.086	98.916	145.256	0.55	0.186	3.166	0.002	0.045
	ENSG00000284076.2	GOLGA8T	5.834	7.349	4.318	-0.651	0.205	-3.164	0.002	0.046
	ENSG00000219481.10	NBPF1	6.311	7.837	4.785	-0.611	0.221	-3.164	0.002	0.046
	ENSG00000162772.16	ATF3	8.346	12.424	4.267	-1.35	0.383	-3.164	0.002	0.046
	ENSG00000078589.12	P2RY10	32.204	39.35	25.059	-0.631	0.136	-3.164	0.002	0.046
	ENSG00000120833.13	SOCS2	90.378	112.422	68.333	-0.71	0.197	-3.163	0.002	0.046
	ENSG00000275122.4	THEMIS	14.209	10.051	18.368	0.809	0.272	3.161	0.002	0.046
	ENSG00000284967.1	AC270285.2	144.747	172.759	116.735	-0.562	0.137	-3.161	0.002	0.046
	ENSG00000059691.11	GATB	10.093	9.52	10.665	0.149	0.232	3.16	0.002	0.046
	ENSG00000168778.11	TCTN2	3.897	2.99	4.803	0.54	0.255	3.16	0.002	0.046
	ENSG00000034053.14	APBA2	6.492	9.197	3.788	-1.091	0.323	-3.16	0.002	0.046
	ENSG00000064012.21	CASP8	50.262	45.668	54.856	0.259	0.119	3.159	0.002	0.046
	ENSG00000167515.10	TRAPPC2L	47.575	44.348	50.801	0.192	0.183	3.159	0.002	0.046
	ENSG00000153250.19	RBMS1	46.747	53.268	40.225	-0.397	0.111	-3.158	0.002	0.046
	ENSG00000166348.18	USP54	5.312	4.097	6.526	0.562	0.218	3.156	0.002	0.046
	ENSG00000130811.11	EIF3G	275.344	321.938	228.75	-0.491	0.13	-3.155	0.002	0.046
	ENSG00000154305.16	MIA3	63.781	75.302	52.259	-0.519	0.11	-3.149	0.002	0.047
	ENSG00000137409.19	MTCH1	153.038	144.209	161.867	0.166	0.103	3.149	0.002	0.047
	ENSG00000153310.19	FAM49B	235.046	215.079	255.013	0.245	0.114	3.149	0.002	0.047
	ENSG00000196562.14	SULF2	0.745	0.273	1.216	0.799	0.8	3.148	0.002	0.047
	ENSG00000167548.14	KMT2D	59.63	68.098	51.163	-0.406	0.108	-3.148	0.002	0.047
	ENSG00000181904.8	C5orf24	18.342	22.716	13.967	-0.664	0.153	-3.146	0.002	0.047
	ENSG00000102096.9	PIM2	68.255	61.818	74.692	0.269	0.146	3.146	0.002	0.047
	ENSG00000169188.4	APEX2	21.315	19.325	23.306	0.258	0.117	3.143	0.002	0.048
	ENSG00000076555.15	ACACB	6.37	5.681	7.058	0.27	0.203	3.139	0.002	0.048
	ENSG00000144824.20	PHLDB2	8.291	11.667	4.916	-1.098	0.23	-3.139	0.002	0.048
	ENSG00000130303.12	BST2	322.47	291.178	353.762	0.28	0.13	3.138	0.002	0.048
	ENSG00000148824.18	MTG1	65.851	61.022	70.681	0.209	0.142	3.136	0.002	0.049
	ENSG00000131153.8	GINS2	23.154	20.104	26.204	0.366	0.18	3.136	0.002	0.049
	ENSG00000259332.3	ST20-MTHFS	28.294	36.131	20.458	-0.791	0.205	-3.135	0.002	0.049
	ENSG00000196739.14	COL27A1	0.435	0.134	0.736	0.615	0.781	3.13	0.002	0.049
	ENSG00000099875.14	MKNK2	265.881	200.296	331.465	0.724	0.253	3.128	0.002	0.05
	ENSG00000022556.15	NLRP2	19.476	24.703	14.249	-0.753	0.184	-3.126	0.002	0.05
	ENSG00000144655.14	CSRNP1	20.189	14.567	25.811	0.784	0.298	3.125	0.002	0.05
	ENSG00000198719.8	DLL1	29.409	43.066	15.752	-1.395	0.406	-3.123	0.002	0.05
	ENSG00000153879.8	CEBPG	18.318	24.725	11.911	-0.995	0.292	-3.122	0.002	0.05
	ENSG00000140983.13	RHOT2	151.231	140.179	162.283	0.21	0.1	3.12	0.002	0.051
	ENSG00000177685.16	CRACR2B	28.665	35.721	21.61	-0.7	0.178	-3.119	0.002	0.051
	ENSG00000125995.15	ROMO1	277.333	231.884	322.781	0.475	0.196	3.119	0.002	0.051
	ENSG00000182768.8	NGRN	17.128	20.678	13.579	-0.572	0.158	-3.116	0.002	0.051
	ENSG00000042980.12	ADAM28	7.75	9.933	5.567	-0.735	0.24	-3.114	0.002	0.051
	ENSG00000101846.6	STS	2.318	1.841	2.796	0.418	0.234	3.112	0.002	0.052
	ENSG00000161405.16	IKZF3	38.159	48.874	27.443	-0.81	0.193	-3.112	0.002	0.052
	ENSG00000106266.10	SNX8	18.444	18.705	18.183	-0.039	0.168	3.112	0.002	0.052
	ENSG00000082805.19	ERC1	7.549	8.079	7.018	-0.179	0.139	3.111	0.002	0.052
	ENSG00000119900.7	OGFRL1	5.751	7.12	4.382	-0.593	0.158	-3.11	0.002	0.052
	ENSG00000144199.11	FAHD2B	22.464	28.063	16.865	-0.702	0.171	-3.11	0.002	0.052
	ENSG00000198561.13	CTNND1	3.487	4.062	2.911	-0.372	0.223	-3.11	0.002	0.052
	ENSG00000134333.13	LDHA	1671.84	1140.48	2203.2	0.949	0.345	3.109	0.002	0.052
	ENSG00000074935.13	TUBE1	16.219	22.221	10.217	-1.05	0.322	-3.109	0.002	0.052
	ENSG00000135821.18	GLUL	70.674	84.335	57.012	-0.557	0.14	-3.109	0.002	0.052
	ENSG00000157514.16	TSC22D3	28.73	18.913	38.548	0.99	0.242	3.109	0.002	0.052
	ENSG00000116062.14	MSH6	59.305	55.477	63.134	0.183	0.104	3.108	0.002	0.052
	ENSG00000188158.14	NHS	0.92	1.234	0.607	-0.475	0.465	-3.108	0.002	0.052
	ENSG00000169047.5	IRS1	1.005	0.775	1.234	0.332	0.352	3.107	0.002	0.052
	ENSG00000231372.8	MICB	26.215	31.886	20.545	-0.61	0.164	-3.102	0.002	0.053
	ENSG00000069702.10	TGFBR3	9.554	11.972	7.136	-0.673	0.23	-3.102	0.002	0.053
	ENSG00000275156.4	NCR1	64.402	80.449	48.354	-0.723	0.204	-3.098	0.002	0.053
	ENSG00000013392.7	RWDD2A	1.148	0.79	1.506	0.486	0.34	3.098	0.002	0.053
	ENSG00000103507.13	BCKDK	45.842	39.703	51.98	0.38	0.159	3.096	0.002	0.053
	ENSG00000132383.11	RPA1	96.694	87.201	106.187	0.281	0.118	3.096	0.002	0.053
	ENSG00000197779.13	ZNF81	7.244	8.096	6.393	-0.299	0.215	-3.095	0.002	0.054
	ENSG00000275793.1	RIMBP3	0.548	0.816	0.28	-0.505	0.459	-3.093	0.002	0.054
	ENSG00000150054.18	MPP7	0.613	1.134	0.092	-0.967	0.733	-3.092	0.002	0.054
	ENSG00000181826.9	RELL1	17.856	22.051	13.661	-0.653	0.18	-3.087	0.002	0.055
	ENSG00000112679.14	DUSP22	42.882	50.18	35.583	-0.484	0.131	-3.087	0.002	0.055
	ENSG00000197603.13	C5orf42	3.782	4.508	3.055	-0.442	0.19	-3.086	0.002	0.055
	ENSG00000149091.15	DGKZ	231.395	212.22	250.569	0.239	0.114	3.086	0.002	0.055
	ENSG00000132718.8	SYT11	26.682	23.645	29.718	0.318	0.151	3.085	0.002	0.055
	ENSG00000146054.17	TRIM7	6.057	7.848	4.267	-0.748	0.34	-3.085	0.002	0.055
	ENSG00000115232.13	ITGA4	142.522	112.851	172.194	0.605	0.233	3.08	0.002	0.056
	ENSG00000152056.16	AP1S3	4.733	7.446	2.02	-1.484	0.416	-3.078	0.002	0.056
	ENSG00000131080.14	EDA2R	1.376	2.013	0.739	-0.793	0.444	-3.078	0.002	0.056
	ENSG00000157303.10	SUSD3	6.466	8.751	4.181	-0.912	0.3	-3.077	0.002	0.056
	ENSG00000154917.10	RAB6B	3.084	4.642	1.527	-1.159	0.38	-3.076	0.002	0.056
	ENSG00000102265.11	TIMP1	25.517	16.757	34.276	0.99	0.359	3.076	0.002	0.056
	ENSG00000175279.21	CENPS	14.047	10.755	17.338	0.642	0.261	3.076	0.002	0.056
	ENSG00000130222.10	GADD45G	26.566	21.968	31.164	0.486	0.203	3.072	0.002	0.057
	ENSG00000164818.15	DNAAF5	15.582	14.554	16.609	0.179	0.182	3.07	0.002	0.057
	ENSG00000179134.15	SAMD4B	70.658	66.503	74.812	0.167	0.104	3.07	0.002	0.057
	ENSG00000103227.18	LMF1	14.571	19.445	9.697	-0.935	0.222	-3.068	0.002	0.057
	ENSG00000072071.16	ADGRL1	18.881	21.556	16.207	-0.391	0.224	-3.068	0.002	0.057
	ENSG00000101882.9	NKAP	9.229	8.414	10.043	0.23	0.153	3.067	0.002	0.057
	ENSG00000174353.17	STAG3L3	27.533	34.018	21.047	-0.668	0.168	-3.065	0.002	0.058
	ENSG00000119608.12	PROX2	0.963	1.524	0.401	-0.849	0.496	-3.061	0.002	0.058
	ENSG00000086289.11	EPDR1	8.582	10.92	6.244	-0.718	0.328	-3.06	0.002	0.059
	ENSG00000120697.8	ALG5	28.758	23.068	34.448	0.559	0.23	3.058	0.002	0.059
	ENSG00000176049.15	JAKMIP2	6.437	8.461	4.413	-0.805	0.298	-3.057	0.002	0.059
	ENSG00000198915.11	RASGEF1A	12.553	15.104	10.002	-0.55	0.229	-3.056	0.002	0.059
	ENSG00000156787.16	TBC1D31	33.278	40.809	25.748	-0.644	0.164	-3.051	0.002	0.06
	ENSG00000147162.13	OGT	219.727	283.68	155.773	-0.861	0.22	-3.05	0.002	0.06
	ENSG00000198945.7	L3MBTL3	9.67	12.029	7.311	-0.649	0.152	-3.048	0.002	0.061
	ENSG00000077454.15	LRCH4	201.242	228.164	174.32	-0.386	0.106	-3.045	0.002	0.061
	ENSG00000182557.7	SPNS3	41.672	61.945	21.398	-1.491	0.428	-3.042	0.002	0.062
	ENSG00000113088.5	GZMK	352.85	296.153	409.547	0.466	0.199	3.041	0.002	0.062
	ENSG00000088305.18	DNMT3B	3.837	4.843	2.83	-0.609	0.236	-3.041	0.002	0.062
	ENSG00000038210.12	PI4K2B	23.557	20.743	26.372	0.332	0.157	3.04	0.002	0.062
	ENSG00000113525.9	IL5	3.047	0.489	5.605	2.149	1.231	3.04	0.002	0.062
	ENSG00000089737.16	DDX24	12.056	11.291	12.822	0.169	0.185	3.039	0.002	0.062
	ENSG00000159063.12	ALG8	36.786	32.377	41.195	0.338	0.166	3.034	0.002	0.063
	ENSG00000198408.13	MGEA5	130.152	147.461	112.843	-0.383	0.113	-3.033	0.002	0.063
	ENSG00000137075.17	RNF38	16.734	20.104	13.365	-0.555	0.126	-3.032	0.002	0.063
	ENSG00000158526.7	TSR2	42.596	38.606	46.585	0.265	0.131	3.032	0.002	0.063
	ENSG00000041353.9	RAB27B	11.567	13.612	9.522	-0.474	0.233	-3.032	0.002	0.063
	ENSG00000137812.19	KNL1	29.45	34.508	24.391	-0.484	0.106	-3.032	0.002	0.063
	ENSG00000205730.6	ITPRIPL2	11.375	14.05	8.7	-0.634	0.136	-3.031	0.002	0.063
	ENSG00000279566.1	ZNF43	0.589	0.177	1.001	0.765	0.854	3.031	0.002	0.063
	ENSG00000159208.15	CIART	1.723	1.15	2.295	0.616	0.538	3.031	0.002	0.063
	ENSG00000170385.9	SLC30A1	7.36	9.154	5.565	-0.629	0.193	-3.03	0.002	0.063
	ENSG00000172215.5	CXCR6	42.619	51.136	34.103	-0.571	0.14	-3.03	0.002	0.063
	ENSG00000100206.9	DMC1	11.35	8.272	14.428	0.735	0.235	3.029	0.002	0.063
	ENSG00000175920.17	DOK7	1.398	1.015	1.782	0.465	0.553	3.028	0.002	0.063
	ENSG00000285043.1	ALDOA	143.933	105.361	182.504	0.787	0.298	3.028	0.002	0.063
	ENSG00000107719.8	PALD1	4.027	5.825	2.228	-1.08	0.428	-3.027	0.002	0.063
	ENSG00000135722.8	FBXL8	21.458	17.721	25.195	0.485	0.228	3.023	0.003	0.064
	ENSG00000181222.15	POLR2A	94.244	84.671	103.817	0.291	0.108	3.021	0.003	0.064
	ENSG00000094804.9	CDC6	31.466	26.959	35.973	0.403	0.129	3.018	0.003	0.065
	ENSG00000080819.6	CPOX	87.963	80.21	95.715	0.252	0.138	3.018	0.003	0.065
	ENSG00000186810.7	CXCR3	118.278	97.22	139.336	0.515	0.212	3.014	0.003	0.066
	ENSG00000171617.13	ENC1	1.605	1.83	1.38	-0.25	0.367	-3.012	0.003	0.066
	ENSG00000164687.10	FABP5	82.672	65.67	99.674	0.595	0.245	3.012	0.003	0.066
	ENSG00000114405.10	C3orf14	12.736	8.926	16.546	0.822	0.36	3.011	0.003	0.066
	ENSG00000140285.9	FGF7	0.107	0.199	0.014	-0.241	1.216	-3.008	0.003	0.067
	ENSG00000056558.10	TRAF1	26.591	21.767	31.414	0.51	0.177	3.007	0.003	0.067
	ENSG00000128641.18	MYO1B	1.406	1.219	1.592	0.224	0.336	3.006	0.003	0.067
	ENSG00000179841.8	AKAP5	12.34	14.79	9.89	-0.536	0.167	-3.004	0.003	0.067
	ENSG00000158710.14	TAGLN2	746.58	611.995	881.165	0.525	0.212	3.002	0.003	0.068
	ENSG00000249709.7	ZNF564	6.08	6.166	5.994	-0.035	0.216	-3.002	0.003	0.068
	ENSG00000143753.12	DEGS1	62.817	55.432	70.203	0.335	0.176	3.001	0.003	0.068
	ENSG00000185736.15	ADARB2	0.541	0.91	0.171	-0.706	0.727	-2.999	0.003	0.068
	ENSG00000155876.5	RRAGA	49.138	43.808	54.468	0.308	0.145	2.995	0.003	0.069
	ENSG00000173114.12	LRRN3	1.835	0.63	3.039	1.309	0.728	2.994	0.003	0.069
	ENSG00000130520.10	LSM4	285.14	260.763	309.517	0.246	0.108	2.993	0.003	0.069
	ENSG00000170525.20	PFKFB3	91.695	67.901	115.49	0.758	0.306	2.99	0.003	0.07
	ENSG00000274229.2	SOCS7	14.879	15.939	13.819	-0.193	0.173	-2.988	0.003	0.07
	ENSG00000172456.17	FGGY	6.906	5.421	8.391	0.548	0.241	2.982	0.003	0.072
	ENSG00000198642.6	KLHL9	11.203	13.073	9.333	-0.446	0.121	-2.982	0.003	0.072
	ENSG00000174010.9	KLHL15	7.992	9.497	6.486	-0.488	0.144	-2.982	0.003	0.072
	ENSG00000277044.3	OPRL1	0.101	0	0.201	0.265	1.768	2.981	0.003	0.072
	ENSG00000064886.13	CHI3L2	3.629	4.61	2.648	-0.621	0.377	-2.979	0.003	0.072
	ENSG00000106397.11	PLOD3	72.619	60.009	85.228	0.499	0.205	2.979	0.003	0.072
	ENSG00000106688.11	SLC1A1	0.116	0.05	0.182	0.172	1.594	2.978	0.003	0.072
	ENSG00000188897.8	AC099489.1	1.055	1.631	0.479	-0.83	0.476	-2.977	0.003	0.072
	ENSG00000090924.14	PLEKHG2	61.339	56.281	66.396	0.235	0.135	2.976	0.003	0.072
	ENSG00000216775.3	AL109918.1	2.577	3.258	1.897	-0.556	0.228	-2.976	0.003	0.072
	ENSG00000100387.8	RBX1	122.343	101.323	143.363	0.497	0.21	2.975	0.003	0.072
	ENSG00000196182.10	STK40	70.915	82.805	59.025	-0.481	0.108	-2.973	0.003	0.073
	ENSG00000132965.9	ALOX5AP	546.728	500.526	592.929	0.244	0.125	2.972	0.003	0.073
	ENSG00000285292.1	ABCF2	4.246	5.917	2.574	-0.952	0.362	-2.972	0.003	0.073
	ENSG00000071564.14	TCF3	105.858	100.951	110.765	0.133	0.096	2.971	0.003	0.073
	ENSG00000213047.12	DENND1B	17.968	21.425	14.511	-0.532	0.109	-2.969	0.003	0.074
	ENSG00000111602.11	TIMELESS	40.139	37.112	43.167	0.213	0.121	2.968	0.003	0.074
	ENSG00000136840.18	ST6GALNAC4	29.31	35.056	23.565	-0.554	0.148	-2.967	0.003	0.074
	ENSG00000063854.12	HAGH	54.676	68.135	41.217	-0.712	0.183	-2.966	0.003	0.074
	ENSG00000116852.14	KIF21B	87.602	110.175	65.03	-0.752	0.196	-2.965	0.003	0.074
	ENSG00000116478.11	HDAC1	185.807	170.212	201.402	0.241	0.159	2.964	0.003	0.074
	ENSG00000184897.5	H1FX	357.289	423.023	291.555	-0.535	0.138	-2.964	0.003	0.074
	ENSG00000145335.15	SNCA	2.114	3.151	1.076	-0.999	0.455	-2.964	0.003	0.074
	ENSG00000176915.14	ANKLE2	63.856	61.417	66.295	0.109	0.092	2.963	0.003	0.074
	ENSG00000213782.7	DDX47	35.567	30.729	40.405	0.384	0.171	2.961	0.003	0.075
	ENSG00000060069.16	CTDP1	25.16	23.507	26.812	0.183	0.104	2.96	0.003	0.075
	ENSG00000277086.3	MTMR10	0.191	0	0.382	0.467	2.052	2.959	0.003	0.075
	ENSG00000151914.19	DST	8.681	7.68	9.683	0.3	0.223	2.958	0.003	0.075
	ENSG00000113732.8	ATP6V0E1	100.061	83.765	116.357	0.469	0.191	2.957	0.003	0.075
	ENSG00000006756.15	ARSD	13.733	16.49	10.976	-0.546	0.222	-2.956	0.003	0.075
	ENSG00000140950.15	TLDC1	13.22	9.459	16.981	0.782	0.198	2.956	0.003	0.075
	ENSG00000197530.12	MIB2	129.163	156.367	101.959	-0.612	0.185	-2.956	0.003	0.075
	ENSG00000112144.15	ICK	6.075	7.404	4.746	-0.549	0.173	-2.955	0.003	0.076
	ENSG00000170915.8	PAQR8	13.295	16.277	10.312	-0.611	0.182	-2.955	0.003	0.076
	ENSG00000170160.17	CCDC144A	1.293	1.842	0.744	-0.704	0.413	-2.954	0.003	0.076
	ENSG00000131725.13	WDR44	13.351	15.959	10.743	-0.53	0.152	-2.954	0.003	0.076
	ENSG00000125430.8	HS3ST3B1	4.692	6.108	3.275	-0.733	0.309	-2.951	0.003	0.076
	ENSG00000136485.14	DCAF7	92.754	104.711	80.798	-0.37	0.093	-2.951	0.003	0.076
	ENSG00000116717.11	GADD45A	28.504	34.746	22.262	-0.62	0.195	-2.951	0.003	0.076
	ENSG00000129003.16	VPS13C	26.715	31.455	21.975	-0.498	0.118	-2.95	0.003	0.076
	ENSG00000258311.5	AC009779.3	3.416	2.855	3.978	0.369	0.21	2.946	0.003	0.077
	ENSG00000058668.14	ATP2B4	62.003	74.004	50.003	-0.556	0.093	-2.943	0.003	0.078
	ENSG00000123908.11	AGO2	32.35	34.591	30.109	-0.194	0.143	-2.942	0.003	0.078
	ENSG00000276725.4	CEP170	0.829	0.55	1.107	0.443	0.391	2.941	0.003	0.078
	ENSG00000204789.4	ZNF204P	0.117	0.235	0	-0.304	1.72	-2.941	0.003	0.078
	ENSG00000167394.12	ZNF668	26.542	24.39	28.694	0.226	0.135	2.941	0.003	0.078
	ENSG00000277768.2	CCL3L3	10.4	4.245	16.554	1.743	0.562	2.941	0.003	0.078
	ENSG00000180694.13	TMEM64	21.528	27.423	15.634	-0.773	0.191	-2.94	0.003	0.078
	ENSG00000100304.12	TTLL12	32.322	28.173	36.47	0.361	0.191	2.94	0.003	0.078
	ENSG00000169689.14	CENPX	98.504	83.88	113.128	0.427	0.184	2.938	0.003	0.078
	ENSG00000132432.13	SEC61G	410.59	329.635	491.544	0.575	0.233	2.937	0.003	0.079
	ENSG00000276701.2	MIF	1502.35	1089.38	1915.32	0.814	0.306	2.932	0.003	0.08
	ENSG00000148362.10	PAXX	85.636	102.263	69.009	-0.561	0.144	-2.93	0.003	0.08
	ENSG00000158435.7	CNOT11	53.862	48.488	59.236	0.284	0.136	2.929	0.003	0.08
	ENSG00000164713.9	BRI3	40.613	54.294	26.932	-0.985	0.296	-2.929	0.003	0.08
	ENSG00000075826.16	SEC31B	39.161	51.87	26.452	-0.946	0.268	-2.929	0.003	0.08
	ENSG00000256235.1	SMIM3	16.133	13.61	18.656	0.428	0.2	2.928	0.003	0.08
	ENSG00000115935.17	WIPF1	430.915	416.008	445.822	0.1	0.083	2.928	0.003	0.08
	ENSG00000186481.16	ANKRD20A5P	8.807	11.393	6.221	-0.779	0.258	-2.926	0.003	0.081
	ENSG00000171208.9	NETO2	4.317	1.945	6.689	1.385	0.561	2.926	0.003	0.081
	ENSG00000196233.13	LCOR	8.66	10.41	6.91	-0.529	0.113	-2.924	0.003	0.081
	ENSG00000266074.8	BAHCC1	1.017	0.491	1.543	0.771	0.365	2.924	0.003	0.081
	ENSG00000205670.10	SMIM11A	7.178	0.94	13.416	2.894	1.251	2.923	0.003	0.081
	ENSG00000132329.10	RAMP1	21.702	13.793	29.611	1.049	0.405	2.923	0.003	0.081
	ENSG00000108578.14	BLMH	50.707	61.031	40.383	-0.584	0.155	-2.921	0.003	0.082
	ENSG00000158321.16	AUTS2	22.196	31.413	12.98	-1.213	0.361	-2.921	0.003	0.082
	ENSG00000105726.16	ATP13A1	42.911	41.641	44.18	0.083	0.123	2.92	0.004	0.082
	ENSG00000129562.10	DAD1	241.293	212.894	269.692	0.34	0.163	2.92	0.004	0.082
	ENSG00000128596.16	CCDC136	18.693	17.426	19.96	0.186	0.178	2.918	0.004	0.082
	ENSG00000253882.6	AC099548.2	21.567	15.84	27.295	0.749	0.338	2.918	0.004	0.082
	ENSG00000279765.3	AC013394.1	68.83	61.117	76.543	0.32	0.134	2.918	0.004	0.082
	ENSG00000177917.10	ARL6IP6	45.47	42.102	48.838	0.209	0.111	2.917	0.004	0.082
	ENSG00000177485.6	ZBTB33	10.404	12.202	8.606	-0.459	0.126	-2.916	0.004	0.082
	ENSG00000277656.3	GSTT1	12.422	9.097	15.748	0.73	0.225	2.915	0.004	0.082
	ENSG00000167196.13	FBXO22	38.19	42.529	33.851	-0.321	0.131	-2.915	0.004	0.082
	ENSG00000168297.15	PXK	71.244	91.083	51.404	-0.813	0.231	-2.915	0.004	0.082
	ENSG00000060558.3	GNA15	103.415	75.142	131.688	0.801	0.312	2.915	0.004	0.082
	ENSG00000125247.15	TMTC4	23.634	20.661	26.607	0.35	0.169	2.915	0.004	0.082
	ENSG00000269378.1	ITGB1P1	23.529	13.597	33.461	1.239	0.491	2.913	0.004	0.083
	ENSG00000026652.13	AGPAT4	10.395	7.163	13.627	0.842	0.336	2.912	0.004	0.083
	ENSG00000090554.12	FLT3LG	62.114	74.976	49.252	-0.596	0.143	-2.911	0.004	0.083
	ENSG00000206306.10	HLA-DRB1	426.585	404.589	448.581	0.149	0.095	2.911	0.004	0.083
	ENSG00000083444.16	PLOD1	70.634	59.939	81.329	0.434	0.194	2.911	0.004	0.083
	ENSG00000112486.16	CCR6	7.552	10.071	5.033	-0.876	0.313	-2.911	0.004	0.083
	ENSG00000182199.10	SHMT2	520	672.21	367.79	-0.868	0.279	-2.91	0.004	0.083
	ENSG00000275885.4	PRPF31	55.35	50.983	59.717	0.224	0.165	2.909	0.004	0.083
	ENSG00000283537.2	AC073264.3	10.24	6.789	13.69	0.915	0.371	2.907	0.004	0.083
	ENSG00000249978.1	TRGV7	222.549	290.826	154.272	-0.91	0.278	-2.906	0.004	0.084
	ENSG00000113742.12	CPEB4	7.477	9.21	5.744	-0.598	0.156	-2.905	0.004	0.084
	ENSG00000141696.12	P3H4	4.21	5.341	3.079	-0.636	0.313	-2.903	0.004	0.084
	ENSG00000135766.8	EGLN1	42.927	34.011	51.843	0.594	0.207	2.903	0.004	0.084
	ENSG00000172375.12	C2CD2L	25.484	30.15	20.817	-0.514	0.135	-2.902	0.004	0.084
	ENSG00000134882.15	UBAC2	63.161	75.516	50.805	-0.563	0.145	-2.901	0.004	0.085
	ENSG00000170989.8	S1PR1	7.99	5.526	10.453	0.811	0.362	2.899	0.004	0.085
	ENSG00000158470.5	B4GALT5	37.247	43.122	31.372	-0.447	0.114	-2.899	0.004	0.085
	ENSG00000204469.12	PRRC2A	4.458	2.958	5.958	0.814	0.354	2.899	0.004	0.085
	ENSG00000025770.18	NCAPH2	100.102	92.253	107.951	0.224	0.1	2.898	0.004	0.085
	ENSG00000100726.14	TELO2	72.766	70.054	75.477	0.106	0.098	2.897	0.004	0.085
	ENSG00000117597.17	DIEXF	2.891	2.502	3.28	0.289	0.165	2.896	0.004	0.085
	ENSG00000143110.11	C1orf162	2.435	3.723	1.146	-1.138	0.527	-2.894	0.004	0.086
	ENSG00000171867.16	PRNP	55.992	66.719	45.264	-0.55	0.121	-2.894	0.004	0.086
	ENSG00000121966.6	CXCR4	89.929	79.626	100.232	0.328	0.162	2.894	0.004	0.086
	ENSG00000113273.16	ARSB	4.911	6.476	3.346	-0.783	0.297	-2.891	0.004	0.087
	ENSG00000079263.18	SP140	58.031	67.23	48.832	-0.453	0.126	-2.888	0.004	0.087
	ENSG00000169884.13	WNT10B	4.849	3.644	6.055	0.603	0.348	2.887	0.004	0.087
	ENSG00000082153.17	BZW1	228.839	188.536	269.141	0.511	0.188	2.887	0.004	0.087
	ENSG00000165030.3	NFIL3	77.867	63.235	92.5	0.542	0.227	2.887	0.004	0.087
	ENSG00000108349.16	CASC3	46.858	54.665	39.052	-0.475	0.115	-2.885	0.004	0.088
	ENSG00000151276.23	MAGI1	0.149	0.055	0.243	0.236	1.115	2.884	0.004	0.088
	ENSG00000115421.12	PAPOLG	9.891	11.123	8.659	-0.328	0.147	-2.884	0.004	0.088
	ENSG00000119421.6	NDUFA8	57.082	50.86	63.303	0.31	0.153	2.883	0.004	0.088
	ENSG00000133624.13	ZNF767P	11.798	14.625	8.97	-0.648	0.214	-2.882	0.004	0.088
	ENSG00000261115.5	TMEM178B	0.307	0.506	0.109	-0.441	0.711	-2.881	0.004	0.088
	ENSG00000227715.11	HLA-A	10.888	16.628	5.147	-1.52	0.546	-2.881	0.004	0.088
	ENSG00000165724.5	ZMYND19	31.757	28.56	34.955	0.283	0.148	2.88	0.004	0.089
	ENSG00000272921.1	AC005832.4	0.664	0	1.327	1.219	2.069	2.879	0.004	0.089
	ENSG00000153814.11	JAZF1	9.114	12.233	5.995	-0.92	0.327	-2.878	0.004	0.089
	ENSG00000154127.9	UBASH3B	40.716	38.301	43.131	0.167	0.126	2.877	0.004	0.089
	ENSG00000133983.14	COX16	34.41	28.742	40.079	0.466	0.219	2.875	0.004	0.089
	ENSG00000117748.9	RPA2	90.043	83.085	97.002	0.221	0.119	2.875	0.004	0.089
	ENSG00000130741.10	EIF2S3	101.839	121.989	81.688	-0.573	0.141	-2.872	0.004	0.09
	ENSG00000136153.19	LMO7	7.671	9.022	6.32	-0.453	0.279	-2.872	0.004	0.09
	ENSG00000257923.10	CUX1	8.527	10.659	6.396	-0.657	0.183	-2.871	0.004	0.09
	ENSG00000127311.9	HELB	4.816	5.515	4.116	-0.349	0.155	-2.871	0.004	0.09
	ENSG00000118961.14	LDAH	10.696	9.745	11.647	0.235	0.152	2.87	0.004	0.091
	ENSG00000142327.12	RNPEPL1	129.238	151.018	107.459	-0.487	0.138	-2.869	0.004	0.091
	ENSG00000169252.5	ADRB2	8.675	11.416	5.935	-0.84	0.288	-2.869	0.004	0.091
	ENSG00000100271.16	TTLL1	6.108	9.051	3.165	-1.271	0.474	-2.867	0.004	0.091
	ENSG00000206172.8	HBA1	1.527	0.275	2.78	1.568	1.299	2.867	0.004	0.091
	ENSG00000173517.10	PEAK1	11.796	14.274	9.318	-0.566	0.205	-2.865	0.004	0.091
	ENSG00000187954.12	CYHR1	30.657	35.574	25.739	-0.452	0.129	-2.864	0.004	0.092
	ENSG00000159228.12	CBR1	98.273	91.35	105.195	0.202	0.125	2.863	0.004	0.092
	ENSG00000140859.15	KIFC3	28.082	34.393	21.771	-0.636	0.332	-2.862	0.004	0.092
	ENSG00000117983.17	MUC5B	0.99	1.515	0.465	-0.779	0.616	-2.862	0.004	0.092
	ENSG00000177721.4	ANXA2R	25.088	31.495	18.68	-0.723	0.204	-2.86	0.004	0.092
	ENSG00000197958.12	RPL12	1520.69	1459.36	1582.02	0.116	0.083	2.859	0.004	0.093
	ENSG00000221890.3	NPTXR	0.738	1.009	0.466	-0.454	0.343	-2.859	0.004	0.093
	ENSG00000155657.26	TTN	1.673	2.117	1.23	-0.483	0.174	-2.858	0.004	0.093
	ENSG00000107140.15	TESK1	57.443	65.466	49.419	-0.399	0.118	-2.858	0.004	0.093
	ENSG00000056586.15	RC3H2	25.522	30.054	20.989	-0.498	0.179	-2.856	0.004	0.093
	ENSG00000111445.13	RFC5	46.227	41.893	50.561	0.266	0.134	2.856	0.004	0.093
	ENSG00000130313.6	PGLS	68.512	79.54	57.483	-0.462	0.122	-2.856	0.004	0.093
	ENSG00000141034.9	GID4	7.626	8.531	6.721	-0.304	0.173	-2.854	0.004	0.093
	ENSG00000243989.8	ACY1	18.117	15.786	20.448	0.354	0.171	2.854	0.004	0.093
	ENSG00000261375.1	AC135983.4	1.788	2.679	0.896	-0.956	0.514	-2.854	0.004	0.093
	ENSG00000065154.11	OAT	23.143	19.214	27.072	0.474	0.226	2.853	0.004	0.093
	ENSG00000226742.3	HSBP1L1	5.804	3.39	8.217	1.07	0.515	2.852	0.004	0.094
	ENSG00000088387.18	DOCK9	13.276	17.154	9.397	-0.804	0.23	-2.852	0.004	0.094
	ENSG00000118705.16	RPN2	138.356	127.356	149.357	0.228	0.135	2.851	0.004	0.094
	ENSG00000185761.10	ADAMTSL5	1.694	2.281	1.107	-0.639	0.459	-2.851	0.004	0.094
	ENSG00000235505.7	AP002004.1	23.628	31.009	16.247	-0.892	0.332	-2.849	0.004	0.094
	ENSG00000196312.13	MFSD14C	25.002	28.894	21.109	-0.435	0.162	-2.849	0.004	0.094
	ENSG00000196950.13	SLC39A10	34.413	50.755	18.072	-1.44	0.191	-2.849	0.004	0.094
	ENSG00000107738.19	VSIR	50.192	60.886	39.497	-0.612	0.113	-2.847	0.004	0.095
	ENSG00000165102.14	HGSNAT	9.284	10.956	7.612	-0.473	0.178	-2.847	0.004	0.095
	ENSG00000276141.4	WHAMMP3	4.781	6.189	3.374	-0.717	0.237	-2.845	0.004	0.095
	ENSG00000121210.15	TMEM131L	19.392	23.555	15.23	-0.597	0.173	-2.845	0.004	0.095
	ENSG00000167244.19	IGF2	0.202	0.137	0.268	0.157	0.887	2.844	0.004	0.095
	ENSG00000158477.6	CD1A	0.129	0.258	0	-0.332	1.748	-2.844	0.004	0.095
	ENSG00000196547.14	MAN2A2	102.281	120.258	84.304	-0.507	0.104	-2.841	0.005	0.096
	ENSG00000171467.15	ZNF318	9.216	10.759	7.672	-0.439	0.15	-2.839	0.005	0.096
	ENSG00000150995.18	ITPR1	22.989	27.134	18.845	-0.504	0.152	-2.838	0.005	0.096
	ENSG00000168036.17	CTNNB1	115.11	106.464	123.756	0.215	0.143	2.836	0.005	0.097
	ENSG00000015568.12	RGPD5	11.322	14.998	7.647	-0.888	0.405	-2.835	0.005	0.097
	ENSG00000005156.11	LIG3	27.945	32.988	22.902	-0.508	0.149	-2.834	0.005	0.097
	ENSG00000185624.14	P4HB	505.484	449.567	561.402	0.32	0.161	2.834	0.005	0.098
	ENSG00000101187.15	SLCO4A1	90.598	88.117	93.079	0.078	0.095	2.833	0.005	0.098
	ENSG00000099977.13	DDT	218.168	192.416	243.919	0.341	0.157	2.832	0.005	0.098
	ENSG00000060762.18	MPC1	26.256	32.142	20.37	-0.633	0.192	-2.831	0.005	0.098
	ENSG00000188452.13	CERKL	24.859	20.288	29.43	0.515	0.253	2.83	0.005	0.098
	ENSG00000013561.17	RNF14	22.725	27.021	18.429	-0.528	0.2	-2.826	0.005	0.099
	ENSG00000274437.4	DERL3	13.221	10.484	15.958	0.562	0.232	2.822	0.005	0.1
	ENSG00000197238.4	HIST1H4J	17.777	10.476	25.078	1.184	0.484	2.822	0.005	0.1
	ENSG00000136286.14	MYO1G	386.219	367.851	404.587	0.137	0.091	2.822	0.005	0.1
	ENSG00000126351.12	THRA	5.326	6.905	3.747	-0.736	0.246	-2.822	0.005	0.1
	ENSG00000165802.22	NSMF	55.298	40.243	70.353	0.791	0.331	2.821	0.005	0.1
	ENSG00000184058.13	TBX1	0.947	1.526	0.368	-0.885	0.587	-2.821	0.005	0.1
	ENSG00000206380.11	C6orf48	78.519	105.219	51.819	-1.008	0.321	-2.82	0.005	0.101
	ENSG00000204923.3	FBXO48	2.443	3.214	1.672	-0.658	0.295	-2.82	0.005	0.101
	ENSG00000165688.11	PMPCA	56.435	53.455	59.416	0.15	0.158	2.819	0.005	0.101
	ENSG00000122482.20	ZNF644	21.241	23.353	19.129	-0.275	0.12	-2.819	0.005	0.101
	ENSG00000118596.11	SLC16A7	7.099	7.724	6.474	-0.223	0.195	-2.818	0.005	0.101
	ENSG00000140939.14	NOL3	44.436	29.664	59.208	0.973	0.413	2.818	0.005	0.101
	ENSG00000180626.9	ZNF594	4.524	6.204	2.844	-0.906	0.335	-2.817	0.005	0.101
	ENSG00000147853.16	AK3	26.606	23.971	29.242	0.276	0.114	2.817	0.005	0.101
	ENSG00000276482.3	SLC12A7	14.148	19.297	8.999	-1.021	0.255	-2.816	0.005	0.101
	ENSG00000198406.7	BZW1P2	47.505	39.609	55.4	0.474	0.213	2.816	0.005	0.101
	ENSG00000171206.14	TRIM8	57.296	53.058	61.534	0.21	0.145	2.816	0.005	0.101
	ENSG00000212719.10	C17orf51	1.546	2.238	0.855	-0.804	0.54	-2.816	0.005	0.101
	ENSG00000143333.6	RGS16	8.193	12.434	3.953	-1.44	0.53	-2.815	0.005	0.101
	ENSG00000171310.10	CHST11	97.806	102.083	93.53	-0.125	0.152	-2.815	0.005	0.101
	ENSG00000127666.9	TICAM1	17.767	15.887	19.648	0.29	0.152	2.814	0.005	0.101
	ENSG00000164483.16	SAMD3	145.915	142.487	149.344	0.067	0.124	2.814	0.005	0.101
	ENSG00000198055.10	GRK6	64.268	76.48	52.055	-0.546	0.151	-2.811	0.005	0.102
	ENSG00000105355.8	PLIN3	46.27	40.818	51.721	0.334	0.165	2.81	0.005	0.102
	ENSG00000175137.10	SH3BP5L	23.075	26.848	19.301	-0.456	0.114	-2.81	0.005	0.102
	ENSG00000167619.11	TMEM145	4.72	3.171	6.269	0.801	0.392	2.807	0.005	0.103
	ENSG00000274180.1	NATD1	3.496	4.555	2.438	-0.692	0.279	-2.806	0.005	0.103
	ENSG00000102393.9	GLA	32.194	28.379	36.008	0.333	0.186	2.801	0.005	0.105
	ENSG00000178184.15	PARD6G	1.038	0.552	1.525	0.703	0.593	2.799	0.005	0.105
	ENSG00000075142.13	SRI	159.766	143.377	176.154	0.295	0.143	2.799	0.005	0.105
	ENSG00000214140.10	PRCD	1.062	2.028	0.096	-1.466	1.567	-2.798	0.005	0.105
	ENSG00000141161.11	UNC45B	0.255	0.411	0.099	-0.361	0.582	-2.798	0.005	0.105
	ENSG00000197971.14	MBP	80.857	92.727	68.988	-0.421	0.118	-2.797	0.005	0.105
	ENSG00000162545.5	CAMK2N1	0.799	1.244	0.355	-0.728	0.527	-2.797	0.005	0.105
	ENSG00000105409.17	ATP1A3	0.974	1.57	0.379	-0.898	0.579	-2.792	0.005	0.107
	ENSG00000150687.11	PRSS23	3.243	1.917	4.568	0.933	0.224	2.792	0.005	0.107
	ENSG00000166135.13	HIF1AN	25.875	30.897	20.853	-0.546	0.095	-2.792	0.005	0.107
	ENSG00000149115.13	TNKS1BP1	2.381	3.466	1.296	-0.96	0.382	-2.791	0.005	0.107
	ENSG00000166860.2	ZBTB39	3.623	4.354	2.892	-0.46	0.166	-2.79	0.005	0.107
	ENSG00000113504.20	SLC12A7	21.901	26.349	17.454	-0.568	0.126	-2.79	0.005	0.107
	ENSG00000111669.14	TPI1	2326.84	1669.03	2984.65	0.838	0.341	2.789	0.005	0.107
	ENSG00000262473.5	GART	1.347	0.622	2.071	0.921	0.651	2.789	0.005	0.107
	ENSG00000057704.12	TMCC3	1.384	1.819	0.949	-0.533	0.276	-2.787	0.005	0.108
	ENSG00000104904.12	OAZ1	1399.37	1240.73	1558.01	0.328	0.159	2.787	0.005	0.108
	ENSG00000072135.12	PTPN18	152.906	179.079	126.733	-0.495	0.106	-2.783	0.005	0.109
	ENSG00000188011.5	RTP5	0.248	0.075	0.421	0.403	0.929	2.783	0.005	0.109
	ENSG00000196981.3	WDR5B	3.109	3.925	2.292	-0.581	0.233	-2.783	0.005	0.109
	ENSG00000175087.9	PDIK1L	6.78	8.35	5.209	-0.591	0.22	-2.781	0.005	0.109
	ENSG00000112685.13	EXOC2	23.266	27.101	19.432	-0.46	0.109	-2.781	0.005	0.109
	ENSG00000079459.12	FDFT1	151.627	180.753	122.501	-0.557	0.137	-2.781	0.005	0.109
	ENSG00000151778.10	SERP2	7.405	5.71	9.099	0.59	0.29	2.777	0.005	0.11
	ENSG00000130595.18	TNNT3	39.337	56.718	21.957	-1.33	0.511	-2.777	0.005	0.111
	ENSG00000250562.1	RPL38P4	94.674	64.223	125.124	0.951	0.374	2.776	0.006	0.111
	ENSG00000005884.17	ITGA3	5.397	7.785	3.009	-1.132	0.227	-2.774	0.006	0.111
	ENSG00000285360.1	LONRF1	4.882	6.512	3.251	-0.821	0.241	-2.774	0.006	0.111
	ENSG00000130812.10	ANGPTL6	10.447	7.354	13.539	0.799	0.36	2.773	0.006	0.111
	ENSG00000164031.16	DNAJB14	116.091	129.26	102.921	-0.326	0.117	-2.772	0.006	0.112
	ENSG00000104205.13	SGK3	10.077	12.543	7.611	-0.653	0.2	-2.772	0.006	0.112
	ENSG00000106804.7	C5	1.929	2.849	1.009	-0.938	0.333	-2.771	0.006	0.112
	ENSG00000138821.12	SLC39A8	68.028	63.952	72.104	0.171	0.112	2.771	0.006	0.112
	ENSG00000119682.16	AREL1	29.257	34.824	23.69	-0.537	0.15	-2.77	0.006	0.112
	ENSG00000143851.15	PTPN7	302.804	265.907	339.701	0.352	0.155	2.77	0.006	0.112
	ENSG00000166803.12	PCLAF	261.265	237.524	285.005	0.262	0.122	2.769	0.006	0.112
	ENSG00000110066.14	KMT5B	15.167	18.491	11.843	-0.602	0.131	-2.769	0.006	0.112
	ENSG00000062822.13	POLD1	112.507	105.937	119.077	0.167	0.118	2.769	0.006	0.112
	ENSG00000186130.4	ZBTB6	7.63	9.645	5.615	-0.686	0.239	-2.769	0.006	0.112
	ENSG00000145649.7	GZMA	4040.75	3559.42	4522.08	0.345	0.168	2.769	0.006	0.112
	ENSG00000274911.1	AL627230.2	3.126	4.982	1.27	-1.398	0.655	-2.768	0.006	0.112
	ENSG00000156398.12	SFXN2	7.805	5.491	10.12	0.777	0.318	2.767	0.006	0.112
	ENSG00000145391.13	SETD7	3.859	4.746	2.972	-0.533	0.231	-2.765	0.006	0.113
	ENSG00000185716.11	MOSMO	9.689	11.898	7.481	-0.605	0.205	-2.765	0.006	0.113
	ENSG00000101109.11	STK4	74.52	84.919	64.122	-0.4	0.105	-2.763	0.006	0.113
	ENSG00000198853.11	RUSC2	7.642	9.393	5.892	-0.593	0.196	-2.763	0.006	0.113
	ENSG00000011009.10	LYPLA2	92.517	83.662	101.372	0.274	0.138	2.76	0.006	0.114
	ENSG00000143515.16	ATP8B2	24.231	27.844	20.617	-0.416	0.153	-2.759	0.006	0.114
	ENSG00000115474.6	KCNJ13	0.873	0.567	1.179	0.476	0.741	2.759	0.006	0.114
	ENSG00000235030.3	IER3	10.438	13.744	7.131	-0.859	0.298	-2.757	0.006	0.115
	ENSG00000106785.14	TRIM14	42.221	49.528	34.913	-0.493	0.177	-2.756	0.006	0.115
	ENSG00000143870.12	PDIA6	185.561	164.324	206.799	0.33	0.169	2.755	0.006	0.116
	ENSG00000158615.8	PPP1R15B	44.135	51.893	36.376	-0.501	0.137	-2.755	0.006	0.116
	ENSG00000182158.14	CREB3L2	24.76	28.139	21.381	-0.381	0.11	-2.754	0.006	0.116
	ENSG00000117523.16	PRRC2C	85.574	94.274	76.874	-0.291	0.088	-2.753	0.006	0.116
	ENSG00000053372.4	MRTO4	18.077	12.544	23.61	0.862	0.391	2.753	0.006	0.116
	ENSG00000175040.5	CHST2	5.949	7.696	4.203	-0.741	0.265	-2.752	0.006	0.116
	ENSG00000008405.11	CRY1	13.755	16.167	11.344	-0.476	0.159	-2.752	0.006	0.116
	ENSG00000162594.15	IL23R	0.55	0.97	0.13	-0.802	0.991	-2.752	0.006	0.116
	ENSG00000147168.12	IL2RG	909.238	804.256	1014.22	0.334	0.17	2.752	0.006	0.116
	ENSG00000196365.11	LONP1	99.409	90.711	108.108	0.251	0.102	2.751	0.006	0.116
	ENSG00000114126.17	TFDP2	41.781	39.113	44.448	0.18	0.116	2.751	0.006	0.116
	ENSG00000187239.16	FNBP1	154.417	152.025	156.808	0.044	0.092	2.751	0.006	0.116
	ENSG00000142459.8	EVI5L	9.462	11.412	7.512	-0.544	0.174	-2.748	0.006	0.117
	ENSG00000136643.11	RPS6KC1	6.841	8.689	4.992	-0.693	0.17	-2.748	0.006	0.117
	ENSG00000151012.13	SLC7A11	5.243	8.372	2.114	-1.59	0.683	-2.747	0.006	0.117
	ENSG00000130713.15	EXOSC2	37.625	33.535	41.716	0.307	0.153	2.745	0.006	0.117
	ENSG00000110367.11	DDX6	59.563	67.117	52.009	-0.362	0.086	-2.744	0.006	0.117
	ENSG00000140365.15	COMMD4	102.652	95.888	109.417	0.189	0.115	2.744	0.006	0.117
	ENSG00000100345.21	MYH9	352.168	325.827	378.509	0.216	0.119	2.744	0.006	0.117
	ENSG00000121853.3	GHSR	1	1.587	0.413	-0.872	0.726	-2.744	0.006	0.117
	ENSG00000114331.13	ACAP2	26.942	30.468	23.417	-0.366	0.132	-2.744	0.006	0.117
	ENSG00000139354.10	GAS2L3	5.527	7.216	3.838	-0.764	0.413	-2.743	0.006	0.117
	ENSG00000142178.8	SIK1	5.705	1.744	9.666	1.959	0.802	2.743	0.006	0.117
	ENSG00000162783.10	IER5	65.855	75.748	55.962	-0.43	0.112	-2.742	0.006	0.117
	ENSG00000129347.19	KRI1	38.25	43.992	32.509	-0.425	0.126	-2.742	0.006	0.117
	ENSG00000139514.12	SLC7A1	38.663	50.282	27.044	-0.871	0.263	-2.742	0.006	0.117
	ENSG00000214026.10	MRPL23	116.759	105.981	127.537	0.265	0.153	2.742	0.006	0.117
	ENSG00000180035.12	ZNF48	11.733	9.416	14.05	0.531	0.149	2.742	0.006	0.118
	ENSG00000250571.6	GLI4	41.308	50.305	32.311	-0.623	0.165	-2.738	0.006	0.119
	ENSG00000101868.10	POLA1	13.833	12.367	15.3	0.286	0.149	2.737	0.006	0.119
	ENSG00000188848.15	BEND4	0.123	0.037	0.21	0.222	0.885	2.735	0.006	0.12
	ENSG00000163803.12	PLB1	1.869	1.216	2.523	0.669	0.466	2.734	0.006	0.12
	ENSG00000233348.10	BAG6	111.379	109.925	112.832	0.037	0.117	2.733	0.006	0.12
	ENSG00000198804.2	MT-CO1	10222.4	12221.3	8223.41	-0.572	0.16	-2.733	0.006	0.12
	ENSG00000164823.9	OSGIN2	14.769	15.061	14.477	-0.053	0.138	-2.732	0.006	0.12
	ENSG00000197044.10	ZNF441	7.678	10.079	5.277	-0.82	0.242	-2.73	0.006	0.121
	ENSG00000173905.8	GOLIM4	26.613	32.506	20.72	-0.625	0.174	-2.727	0.006	0.122
	ENSG00000171817.16	ZNF540	1.995	2.907	1.083	-0.907	0.528	-2.727	0.006	0.122
	ENSG00000198888.2	MT-ND1	1915.31	1554.47	2276.16	0.55	0.254	2.725	0.006	0.122
	ENSG00000106462.10	EZH2	89.175	79.155	99.195	0.322	0.104	2.725	0.006	0.122
	ENSG00000063244.12	U2AF2	284.371	263.334	305.408	0.213	0.157	2.723	0.006	0.123
	ENSG00000253203.6	GUSBP3	1.129	0.561	1.697	0.789	0.62	2.721	0.007	0.124
	ENSG00000123444.13	KBTBD4	19.049	16.431	21.668	0.379	0.158	2.721	0.007	0.124
	ENSG00000160570.13	DEDD2	63.134	55.452	70.816	0.347	0.147	2.717	0.007	0.125
	ENSG00000285017.1	AC275440.2	13.572	9.574	17.57	0.812	0.357	2.717	0.007	0.125
	ENSG00000177602.5	HASPIN	17.492	22.442	12.541	-0.792	0.257	-2.717	0.007	0.125
	ENSG00000166592.11	RRAD	1.15	0.641	1.659	0.696	0.521	2.716	0.007	0.125
	ENSG00000158805.11	ZNF276	37.483	43.336	31.63	-0.442	0.126	-2.715	0.007	0.125
	ENSG00000137310.11	TCF19	101.328	96.382	106.275	0.14	0.094	2.713	0.007	0.126
	ENSG00000138050.14	THUMPD2	10.862	10.778	10.946	0.02	0.191	2.709	0.007	0.127
	ENSG00000136305.11	CIDEB	31.79	29.448	34.133	0.206	0.115	2.708	0.007	0.127
	ENSG00000173208.3	ABCD2	4.191	5.54	2.842	-0.767	0.3	-2.708	0.007	0.127
	ENSG00000144591.18	GMPPA	41.162	36.049	46.275	0.352	0.133	2.707	0.007	0.128
	ENSG00000196470.11	SIAH1	11.032	14.049	8.015	-0.739	0.257	-2.707	0.007	0.128
	ENSG00000107175.11	CREB3	32.222	28.943	35.502	0.286	0.15	2.706	0.007	0.128
	ENSG00000151876.12	FBXO4	19.962	17.708	22.216	0.311	0.198	2.704	0.007	0.129
	ENSG00000130035.6	GALNT8	1.169	1.592	0.747	-0.569	0.377	-2.704	0.007	0.129
	ENSG00000106991.13	ENG	35.452	42.569	28.335	-0.571	0.137	-2.703	0.007	0.129
	ENSG00000136235.15	GPNMB	2.265	1.523	3.008	0.668	0.452	2.702	0.007	0.129
	ENSG00000073331.17	ALPK1	6.877	9.029	4.726	-0.809	0.343	-2.702	0.007	0.129
	ENSG00000163961.4	RNF168	15.838	18.105	13.571	-0.391	0.128	-2.702	0.007	0.129
	ENSG00000138794.9	CASP6	18.115	15.99	20.241	0.322	0.234	2.701	0.007	0.129
	ENSG00000069667.15	RORA	58.082	66.668	49.496	-0.422	0.178	-2.7	0.007	0.129
	ENSG00000092841.18	MYL6	1826.22	1495.58	2156.86	0.528	0.237	2.7	0.007	0.129
	ENSG00000124608.4	AARS2	12.363	11.415	13.311	0.205	0.128	2.699	0.007	0.129
	ENSG00000137502.9	RAB30	5.975	6.131	5.819	-0.064	0.207	-2.698	0.007	0.13
	ENSG00000117616.17	RSRP1	112.679	124.038	101.32	-0.289	0.164	-2.697	0.007	0.13
	ENSG00000178209.14	PLEC	22.499	28.652	16.345	-0.774	0.181	-2.697	0.007	0.13
	ENSG00000171621.13	SPSB1	1.234	0.967	1.502	0.347	0.401	2.697	0.007	0.13
	ENSG00000278119.1	AC243949.1	4.514	5.422	3.606	-0.48	0.172	-2.696	0.007	0.13
	ENSG00000139116.18	KIF21A	13.825	15.713	11.938	-0.369	0.151	-2.696	0.007	0.13
	ENSG00000184261.4	KCNK12	0.595	0.872	0.318	-0.507	0.441	-2.695	0.007	0.131
	ENSG00000099901.16	RANBP1	212.548	180.127	244.969	0.441	0.203	2.694	0.007	0.131
	ENSG00000113272.13	THG1L	17.554	16.374	18.734	0.184	0.152	2.694	0.007	0.131
	ENSG00000078900.14	TP73	14.239	13.289	15.188	0.18	0.134	2.694	0.007	0.131
	ENSG00000277789.4	TMC4	6.304	8.198	4.411	-0.765	0.313	-2.693	0.007	0.131
	ENSG00000133026.12	MYH10	6.677	7.17	6.183	-0.186	0.24	2.693	0.007	0.131
	ENSG00000121690.10	DEPDC7	0.979	1.524	0.433	-0.817	0.614	-2.692	0.007	0.131
	ENSG00000077514.8	POLD3	31.284	30.566	32.002	0.064	0.128	2.691	0.007	0.131
	ENSG00000088881.20	EBF4	3.066	4.223	1.91	-0.844	0.402	-2.69	0.007	0.131
	ENSG00000168329.13	CX3CR1	9.178	11.76	6.597	-0.748	0.248	-2.689	0.007	0.132
	ENSG00000278284.1	RDH13	9.788	11.836	7.739	-0.555	0.18	-2.688	0.007	0.132
	ENSG00000145730.20	PAM	49.031	40.914	57.147	0.472	0.224	2.688	0.007	0.132
	ENSG00000185156.5	MFSD6L	0.867	0.485	1.249	0.599	0.55	2.688	0.007	0.132
	ENSG00000151376.16	ME3	2.426	2.116	2.736	0.261	0.4	2.687	0.007	0.132
	ENSG00000120265.16	PCMT1	91.721	87.988	95.454	0.116	0.122	2.686	0.007	0.132
	ENSG00000275079.3	LPCAT1	59.896	76.125	43.666	-0.788	0.366	-2.686	0.007	0.132
	ENSG00000068784.12	SRBD1	9.879	9.051	10.707	0.22	0.155	2.686	0.007	0.132
	ENSG00000182095.14	TNRC18	48.833	61.387	36.279	-0.743	0.125	-2.685	0.007	0.132
	ENSG00000171241.8	SHCBP1	47.345	44.29	50.4	0.183	0.096	2.685	0.007	0.132
	ENSG00000196914.8	ARHGEF12	14.024	16.608	11.44	-0.501	0.159	-2.681	0.007	0.134
	ENSG00000074695.5	LMAN1	54.336	49.846	58.827	0.235	0.106	2.679	0.007	0.135
	ENSG00000164070.11	HSPA4L	0.668	0.425	0.912	0.424	0.381	2.677	0.007	0.135
	ENSG00000072042.12	RDH11	50.052	57.046	43.059	-0.398	0.114	-2.677	0.007	0.135
	ENSG00000118922.17	KLF12	7.342	8.969	5.716	-0.57	0.152	-2.677	0.007	0.135
	ENSG00000100600.14	LGMN	2.397	2.162	2.632	0.2	0.759	2.676	0.007	0.135
	ENSG00000157593.18	SLC35B2	51.635	48.118	55.152	0.193	0.119	2.676	0.007	0.136
	ENSG00000127418.14	FGFRL1	30.754	39.095	22.413	-0.776	0.288	-2.675	0.007	0.136
	ENSG00000189114.6	BLOC1S3	17.88	20.332	15.428	-0.377	0.167	-2.673	0.008	0.136
	ENSG00000244627.5	Z98749.2	22.665	29.387	15.942	-0.843	0.28	-2.673	0.008	0.136
	ENSG00000178177.15	LCORL	9.869	12.073	7.665	-0.593	0.195	-2.672	0.008	0.136
	ENSG00000204983.13	PRSS1	0.813	1.417	0.209	-0.999	0.96	-2.672	0.008	0.136
	ENSG00000143751.9	SDE2	12.933	15.139	10.727	-0.461	0.138	-2.671	0.008	0.137
	ENSG00000211897.9	IGHG3	0.085	0.005	0.165	0.213	1.847	2.671	0.008	0.137
	ENSG00000125249.6	RAP2A	27.78	33.16	22.401	-0.546	0.17	-2.67	0.008	0.137
	ENSG00000092140.14	G2E3	21.75	25.992	17.509	-0.544	0.152	-2.67	0.008	0.137
	ENSG00000139921.12	TMX1	53.739	49.218	58.259	0.239	0.152	2.67	0.008	0.137
	ENSG00000229698.11	HLA-F	327.294	380.374	274.214	-0.471	0.134	-2.669	0.008	0.137
	ENSG00000117691.9	NENF	31.143	27.828	34.459	0.299	0.179	2.669	0.008	0.137
	ENSG00000169976.6	SF3B5	198.614	185.355	211.872	0.192	0.119	2.669	0.008	0.137
	ENSG00000110324.10	IL10RA	83.624	73.711	93.538	0.34	0.148	2.669	0.008	0.137
	ENSG00000139323.13	POC1B	96.76	95.908	97.612	0.025	0.108	2.669	0.008	0.137
	ENSG00000133131.14	MORC4	3.072	3.912	2.232	-0.604	0.298	-2.668	0.008	0.137
	ENSG00000077238.13	IL4R	150.085	141.62	158.55	0.162	0.124	2.668	0.008	0.137
	ENSG00000150456.10	EEF1AKMT1	8.334	5.885	10.783	0.775	0.368	2.667	0.008	0.137
	ENSG00000023697.12	DERA	27.684	23.885	31.483	0.384	0.147	2.666	0.008	0.137
	ENSG00000274523.4	RCC1L	41.902	36.893	46.91	0.338	0.17	2.666	0.008	0.137
	ENSG00000140612.13	SEC11A	121.364	115.892	126.836	0.129	0.097	2.665	0.008	0.137
	ENSG00000167996.15	FTH1	1845.67	1678.32	2013.02	0.262	0.145	2.665	0.008	0.138
	ENSG00000119782.13	FKBP1B	7.667	9.91	5.424	-0.764	0.291	-2.664	0.008	0.138
	ENSG00000107957.16	SH3PXD2A	3.523	4.076	2.97	-0.355	0.16	-2.663	0.008	0.138
	ENSG00000099377.13	HSD3B7	29.408	23.389	35.426	0.579	0.248	2.662	0.008	0.138
	ENSG00000204161.13	C10orf128	116.462	133.897	99.026	-0.431	0.15	-2.661	0.008	0.139
	ENSG00000158286.12	RNF207	20.983	14.325	27.641	0.902	0.268	2.661	0.008	0.139
	ENSG00000136379.11	ABHD17C	1.212	1.819	0.605	-0.812	0.604	-2.66	0.008	0.139
	ENSG00000164252.12	AGGF1	20.207	17.335	23.079	0.393	0.124	2.659	0.008	0.139
	ENSG00000181467.4	RAP2B	11.821	10.932	12.71	0.2	0.129	2.659	0.008	0.139
	ENSG00000168268.10	NT5DC2	84.162	74.376	93.947	0.333	0.204	2.659	0.008	0.139
	ENSG00000125037.12	EMC3	71.912	63.006	80.818	0.354	0.164	2.658	0.008	0.139
	ENSG00000275176.4	ACACA	10.934	12.18	9.688	-0.302	0.24	-2.657	0.008	0.139
	ENSG00000262334.6	RPH3AL	1.313	1.965	0.661	-0.836	0.713	-2.657	0.008	0.139
	ENSG00000165879.8	FRAT1	5.306	6.417	4.195	-0.514	0.267	-2.655	0.008	0.14
	ENSG00000182871.14	COL18A1	4.607	6.34	2.874	-0.922	0.286	-2.655	0.008	0.14
	ENSG00000140030.5	GPR65	16.699	19.682	13.717	-0.491	0.151	-2.655	0.008	0.14
	ENSG00000132846.5	ZBED3	0.243	0.44	0.047	-0.46	0.847	-2.654	0.008	0.14
	ENSG00000125445.10	MRPS7	47.103	40.445	53.761	0.402	0.223	2.653	0.008	0.14
	ENSG00000067057.16	PFKP	294.972	255.123	334.82	0.391	0.204	2.653	0.008	0.14
	ENSG00000142765.17	SYTL1	223.069	277.361	168.776	-0.713	0.253	-2.653	0.008	0.141
	ENSG00000079112.9	CDH17	1.937	3.164	0.71	-1.284	0.656	-2.652	0.008	0.141
	ENSG00000075673.11	ATP12A	0.264	0.096	0.431	0.384	0.874	2.651	0.008	0.141
	ENSG00000277953.4	PRPF31	5.254	7.914	2.594	-1.31	0.564	-2.65	0.008	0.141
	ENSG00000164088.17	PPM1M	67.672	78.686	56.658	-0.467	0.124	-2.648	0.008	0.142
	ENSG00000103152.11	MPG	160.89	145.993	175.788	0.266	0.15	2.648	0.008	0.142
	ENSG00000236710.1	AC108448.2	0.393	0	0.786	0.837	1.866	2.647	0.008	0.142
	ENSG00000168615.11	ADAM9	8.429	7.41	9.449	0.313	0.239	2.647	0.008	0.142
	ENSG00000111145.7	ELK3	14.525	12.935	16.116	0.297	0.138	2.646	0.008	0.142
	ENSG00000074800.14	ENO1	5023.43	3698.78	6348.07	0.779	0.33	2.646	0.008	0.142
	ENSG00000240891.7	PLCXD2	14.207	17.134	11.281	-0.562	0.218	-2.645	0.008	0.143
	ENSG00000080493.15	SLC4A4	3.365	4.149	2.582	-0.524	0.214	-2.643	0.008	0.143
	ENSG00000183048.11	SLC25A10	27.543	24.639	30.447	0.295	0.192	2.643	0.008	0.143
	ENSG00000135698.9	MPHOSPH6	37.13	31.26	42.999	0.448	0.191	2.642	0.008	0.143
	ENSG00000152128.13	TMEM163	10.011	8.26	11.761	0.463	0.234	2.641	0.008	0.144
	ENSG00000145214.13	DGKQ	25.518	31.228	19.807	-0.631	0.136	-2.64	0.008	0.144
	ENSG00000138604.9	GLCE	2.672	1.878	3.466	0.634	0.392	2.64	0.008	0.144
	ENSG00000110906.12	KCTD10	75.182	68.41	81.954	0.257	0.128	2.64	0.008	0.144
	ENSG00000275379.1	HIST1H3I	3.403	0.924	5.882	1.839	1.062	2.638	0.008	0.144
	ENSG00000146083.11	RNF44	134.707	156.084	113.33	-0.458	0.141	-2.638	0.008	0.144
	ENSG00000133065.10	SLC41A1	6.386	8.291	4.48	-0.762	0.236	-2.638	0.008	0.145
	ENSG00000106066.14	CPVL	0.925	0.414	1.435	0.784	1.003	2.637	0.008	0.145
	ENSG00000184343.10	SRPK3	17.07	23.424	10.717	-1.06	0.313	-2.636	0.008	0.145
	ENSG00000236881.1	HCG4P11	33.847	42.74	24.953	-0.753	0.249	-2.636	0.008	0.145
	ENSG00000233435.2	AGGF1P2	0.894	1.378	0.41	-0.754	0.605	-2.636	0.008	0.145
	ENSG00000131016.16	AKAP12	0.45	0.278	0.623	0.345	0.55	2.636	0.008	0.145
	ENSG00000054967.12	RELT	39.686	35.539	43.834	0.295	0.134	2.636	0.008	0.145
	ENSG00000114738.10	MAPKAPK3	190.675	181.522	199.827	0.138	0.124	2.636	0.008	0.145
	ENSG00000159164.9	SV2A	8.2	9.806	6.593	-0.509	0.183	-2.634	0.008	0.145
	ENSG00000171862.10	PTEN	11.644	13.808	9.48	-0.499	0.144	-2.633	0.008	0.146
	ENSG00000159055.3	MIS18A	27.144	24.831	29.458	0.238	0.147	2.632	0.008	0.146
	ENSG00000118816.9	CCNI	248.329	288.893	207.764	-0.474	0.091	-2.631	0.009	0.146
	ENSG00000082641.15	NFE2L1	98.213	126.299	70.127	-0.84	0.25	-2.631	0.009	0.146
	ENSG00000172137.18	CALB2	0.28	0.559	0	-0.641	1.901	-2.631	0.009	0.146
	ENSG00000180787.5	ZFP3	1.984	2.462	1.506	-0.466	0.22	-2.63	0.009	0.146
	ENSG00000169071.14	ROR2	0.142	0.024	0.259	0.298	1.285	2.63	0.009	0.146
	ENSG00000178338.10	ZNF354B	9.906	12.207	7.606	-0.618	0.184	-2.63	0.009	0.146
	ENSG00000223705.9	NSUN5P1	35.216	40.619	29.813	-0.434	0.23	-2.63	0.009	0.146
	ENSG00000165119.20	HNRNPK	537.1	506.663	567.536	0.163	0.123	2.63	0.009	0.146
	ENSG00000181004.9	BBS12	3.309	4.425	2.193	-0.765	0.31	-2.629	0.009	0.146
	ENSG00000138036.18	DYNC2LI1	3.962	3.123	4.801	0.493	0.304	2.629	0.009	0.146
	ENSG00000233904.6	HLA-E	485.362	583.433	387.291	-0.59	0.185	-2.629	0.009	0.146
	ENSG00000099849.14	RASSF7	49.255	39.841	58.668	0.547	0.241	2.629	0.009	0.146
	ENSG00000111261.13	MANSC1	1.096	1.44	0.751	-0.478	0.333	-2.628	0.009	0.146
	ENSG00000177301.14	KCNA2	1.823	1.446	2.2	0.388	0.267	2.626	0.009	0.147
	ENSG00000215077.10	BRD2	173.373	159.889	186.857	0.224	0.097	2.626	0.009	0.147
	ENSG00000076604.14	TRAF4	34.78	28.473	41.088	0.514	0.173	2.626	0.009	0.147
	ENSG00000243335.9	KCTD7	23.711	27.822	19.599	-0.485	0.147	-2.625	0.009	0.147
	ENSG00000274853.2	MRM1	6.72	5.328	8.111	0.526	0.278	2.625	0.009	0.147
	ENSG00000157045.8	NTAN1	53.608	49.944	57.273	0.194	0.162	2.624	0.009	0.147
	ENSG00000139437.17	TCHP	38.166	47.747	28.586	-0.72	0.168	-2.622	0.009	0.148
	ENSG00000122970.15	IFT81	1.362	1.138	1.587	0.275	0.444	2.622	0.009	0.148
	ENSG00000130159.13	ECSIT	27.546	33.011	22.082	-0.559	0.151	-2.621	0.009	0.148
	ENSG00000162365.11	CYP4A22	0.15	0.024	0.277	0.319	1.487	2.621	0.009	0.148
	ENSG00000086288.11	NME8	2.57	3.854	1.286	-1.086	0.48	-2.621	0.009	0.148
	ENSG00000145911.5	N4BP3	14.247	6.535	21.96	1.607	0.7	2.619	0.009	0.149
	ENSG00000137218.10	FRS3	4.898	6.385	3.412	-0.743	0.239	-2.618	0.009	0.149
	ENSG00000178202.12	KDELC2	17.804	20.421	15.187	-0.404	0.12	-2.617	0.009	0.149
	ENSG00000126870.15	WDR60	6.71	5.031	8.39	0.639	0.334	2.617	0.009	0.149
	ENSG00000168661.14	ZNF30	2.061	2.999	1.123	-0.914	0.65	-2.617	0.009	0.15
	ENSG00000114030.12	KPNA1	31.951	36.292	27.609	-0.382	0.119	-2.615	0.009	0.15
	ENSG00000101057.15	MYBL2	82.938	76.737	89.138	0.214	0.134	2.615	0.009	0.15
	ENSG00000101856.9	PGRMC1	27.591	23.636	31.546	0.402	0.211	2.615	0.009	0.15
	ENSG00000146070.16	PLA2G7	0.176	0.353	0	-0.436	1.973	-2.613	0.009	0.15
	ENSG00000005810.17	MYCBP2	47.975	52.031	43.92	-0.239	0.102	-2.613	0.009	0.15
	ENSG00000066084.12	DIP2B	13.822	12.427	15.217	0.272	0.179	2.612	0.009	0.151
	ENSG00000175216.14	CKAP5	73.669	85.558	61.78	-0.463	0.116	-2.612	0.009	0.151
	ENSG00000182749.5	PAQR7	5.206	3.955	6.456	0.589	0.311	2.612	0.009	0.151
	ENSG00000074590.13	NUAK1	0.828	0.641	1.015	0.297	0.503	2.612	0.009	0.151
	ENSG00000164938.13	TP53INP1	4.38	5.639	3.121	-0.688	0.278	-2.611	0.009	0.151
	ENSG00000067064.11	IDI1	144.878	132.046	157.71	0.254	0.154	2.611	0.009	0.151
	ENSG00000242085.1	RPS20P33	1.923	3.847	0	-2.277	1.816	-2.61	0.009	0.151
	ENSG00000080839.11	RBL1	19.519	17.789	21.249	0.244	0.137	2.61	0.009	0.151
	ENSG00000154016.13	GRAP	6.405	5.732	7.077	0.263	0.182	2.61	0.009	0.151
	ENSG00000163683.11	SMIM14	4.839	5.908	3.771	-0.534	0.291	-2.609	0.009	0.151
	ENSG00000160439.15	RDH13	27.269	32.601	21.938	-0.551	0.205	-2.608	0.009	0.151
	ENSG00000205268.10	PDE7A	100.753	117.54	83.966	-0.48	0.14	-2.608	0.009	0.151
	ENSG00000128394.16	APOBEC3F	26.434	30.596	22.272	-0.441	0.166	-2.608	0.009	0.151
	ENSG00000172270.19	BSG	327.528	308.621	346.435	0.166	0.112	2.607	0.009	0.152
	ENSG00000137843.11	PAK6	2.806	3.544	2.067	-0.567	0.366	-2.606	0.009	0.152
	ENSG00000274942.1	KIR2DP1	1.932	0.711	3.152	1.279	0.854	2.606	0.009	0.152
	ENSG00000169682.17	SPNS1	33.847	31.801	35.893	0.17	0.116	2.605	0.009	0.152
	ENSG00000089157.15	RPLP0	2025.39	1986.06	2064.72	0.056	0.093	2.605	0.009	0.152
	ENSG00000172366.19	MCRIP2	34.627	32.223	37.03	0.195	0.163	2.603	0.009	0.153
	ENSG00000165060.12	FXN	18.252	12.597	23.906	0.873	0.284	2.602	0.009	0.153
	ENSG00000183808.11	RBM12B	35.814	43.987	27.641	-0.651	0.184	-2.601	0.009	0.153
	ENSG00000125834.12	STK35	9.806	11.203	8.409	-0.375	0.115	-2.6	0.009	0.154
	ENSG00000154914.16	USP43	0.292	0.473	0.111	-0.407	0.838	-2.6	0.009	0.154
	ENSG00000163492.15	CCDC141	1.593	2.184	1.002	-0.67	0.27	-2.6	0.009	0.154
	ENSG00000278588.1	HIST1H2BI	3.055	0.711	5.399	1.903	1.151	2.599	0.009	0.154
	ENSG00000171033.12	PKIA	2.74	2.017	3.464	0.565	0.32	2.596	0.009	0.155
	ENSG00000075618.17	FSCN1	12.718	9.39	16.046	0.714	0.335	2.595	0.009	0.155
	ENSG00000047932.13	GOPC	17.335	19.837	14.833	-0.396	0.112	-2.595	0.009	0.156
	ENSG00000154518.9	ATP5MC3	220.37	190.837	249.903	0.387	0.192	2.592	0.01	0.157
	ENSG00000129559.12	NEDD8	219.214	202.059	236.369	0.225	0.139	2.592	0.01	0.157
	ENSG00000257341.5	AL928654.3	0.793	0.349	1.237	0.73	1.123	2.59	0.01	0.157
	ENSG00000131876.16	SNRPA1	116.831	106.15	127.511	0.262	0.136	2.59	0.01	0.157
	ENSG00000088970.15	KIZ	17.025	21.534	12.516	-0.737	0.184	-2.589	0.01	0.158
	ENSG00000244242.1	IFITM10	2.18	2.169	2.191	0.01	0.571	-2.588	0.01	0.158
	ENSG00000111726.12	CMAS	38.979	35.943	42.015	0.22	0.156	2.587	0.01	0.158
	ENSG00000211809.2	TRAV27	3.091	0.131	6.051	2.64	2.131	2.586	0.01	0.159
	ENSG00000206433.10	LST1	8.449	10.859	6.04	-0.752	0.287	-2.584	0.01	0.159
	ENSG00000163041.9	H3F3A	498.27	458.166	538.374	0.232	0.139	2.584	0.01	0.159
	ENSG00000087008.15	ACOX3	13.336	12.179	14.492	0.233	0.182	2.583	0.01	0.16
	ENSG00000131263.12	RLIM	12.191	14.491	9.891	-0.508	0.195	-2.583	0.01	0.16
	ENSG00000155561.14	NUP205	36.811	34.129	39.492	0.205	0.097	2.583	0.01	0.16
	ENSG00000131981.15	LGALS3	24.065	20.109	28.021	0.459	0.219	2.582	0.01	0.16
	ENSG00000187514.16	PTMA	2002.43	1827.63	2177.24	0.252	0.142	2.582	0.01	0.16
	ENSG00000072858.10	SIDT1	24.463	26.125	22.8	-0.189	0.12	-2.582	0.01	0.16
	ENSG00000177084.16	POLE	116.811	110.688	122.934	0.15	0.117	2.581	0.01	0.16
	ENSG00000160131.13	VMA21	14.647	17.768	11.527	-0.583	0.139	-2.579	0.01	0.161
	ENSG00000183718.5	TRIM52	16.774	19.234	14.314	-0.402	0.13	-2.579	0.01	0.161
	ENSG00000088179.8	PTPN4	92.906	108.677	77.136	-0.489	0.188	-2.577	0.01	0.162
	ENSG00000124535.15	WRNIP1	45.628	44.285	46.97	0.083	0.112	2.577	0.01	0.162
	ENSG00000171827.10	ZNF570	3.461	4.295	2.627	-0.546	0.25	-2.576	0.01	0.162
	ENSG00000161791.13	FMNL3	50.095	57.731	42.458	-0.434	0.118	-2.575	0.01	0.162
	ENSG00000112972.14	HMGCS1	69.925	80.623	59.227	-0.439	0.164	-2.575	0.01	0.162
	ENSG00000185627.17	PSMD13	180.536	166.678	194.394	0.221	0.173	2.575	0.01	0.162
	ENSG00000184840.11	TMED9	186.196	167.963	204.429	0.282	0.157	2.575	0.01	0.162
	ENSG00000172687.13	ZNF738	16.378	19.651	13.105	-0.55	0.227	-2.575	0.01	0.162
	ENSG00000109854.13	HTATIP2	31.166	26.936	35.397	0.382	0.196	2.573	0.01	0.162
	ENSG00000106952.7	TNFSF8	8.158	10.041	6.275	-0.602	0.211	-2.573	0.01	0.162
	ENSG00000274474.3	YWHAE	29.235	25.244	33.227	0.383	0.201	2.573	0.01	0.162
	ENSG00000002549.12	LAP3	58.257	49.995	66.518	0.405	0.203	2.573	0.01	0.162
	ENSG00000178950.16	GAK	174.863	203.352	146.374	-0.472	0.103	-2.572	0.01	0.162
	ENSG00000093072.15	ADA2	68.164	83.771	52.558	-0.662	0.202	-2.572	0.01	0.162
	ENSG00000171570.11	RAB4B-EGLN2	2.866	3.515	2.217	-0.489	0.627	-2.572	0.01	0.162
	ENSG00000070950.9	RAD18	12.597	11.087	14.107	0.322	0.146	2.572	0.01	0.162
	ENSG00000148660.20	CAMK2G	28.822	34.075	23.57	-0.514	0.153	-2.571	0.01	0.163
	ENSG00000185760.15	KCNQ5	11.311	11.743	10.879	-0.101	0.147	-2.57	0.01	0.163
	ENSG00000168916.15	ZNF608	1.287	1.91	0.665	-0.806	0.543	-2.569	0.01	0.163
	ENSG00000171435.13	KSR2	0.131	0.088	0.173	0.108	0.44	2.569	0.01	0.163
	ENSG00000280938.1	TUSC5	2.562	3.612	1.512	-0.876	0.45	-2.568	0.01	0.163
	ENSG00000162086.14	ZNF75A	24.044	19.84	28.248	0.489	0.188	2.566	0.01	0.164
	ENSG00000125877.12	ITPA	71.691	61.402	81.98	0.411	0.217	2.565	0.01	0.164
	ENSG00000179454.13	KLHL28	7.544	8.757	6.331	-0.412	0.197	-2.565	0.01	0.164
	ENSG00000126767.17	ELK1	32.047	30.697	33.398	0.118	0.112	2.564	0.01	0.165
	ENSG00000051596.9	THOC3	88.938	80.568	97.307	0.269	0.115	2.562	0.01	0.166
	ENSG00000134684.10	YARS	187.405	230.594	144.216	-0.673	0.201	-2.561	0.01	0.166
	ENSG00000108666.9	C17orf75	32.245	35.127	29.362	-0.251	0.147	-2.561	0.01	0.166
	ENSG00000172661.18	WASHC2C	19.988	19.698	20.278	0.04	0.11	2.561	0.01	0.166
	ENSG00000141376.22	BCAS3	12.37	14.037	10.703	-0.362	0.183	-2.559	0.01	0.167
	ENSG00000164867.10	NOS3	3.858	2.716	5.001	0.692	0.517	2.559	0.011	0.167
	ENSG00000123472.12	ATPAF1	45.836	43.159	48.513	0.165	0.125	2.558	0.011	0.167
	ENSG00000070047.11	PHRF1	38.21	35.69	40.73	0.186	0.116	2.557	0.011	0.167
	ENSG00000176896.8	TCEANC	1.899	2.642	1.156	-0.756	0.377	-2.554	0.011	0.169
	ENSG00000183258.11	DDX41	106.94	94.955	118.925	0.322	0.14	2.554	0.011	0.169
	ENSG00000079277.19	MKNK1	111.206	106.309	116.102	0.126	0.111	2.553	0.011	0.169
	ENSG00000100614.17	PPM1A	43.078	47.083	39.073	-0.263	0.111	-2.553	0.011	0.169
	ENSG00000136868.10	SLC31A1	11.311	10.161	12.461	0.27	0.149	2.553	0.011	0.169
	ENSG00000177733.6	HNRNPA0	53.929	51.291	56.568	0.139	0.107	2.553	0.011	0.169
	ENSG00000114166.7	KAT2B	120.092	112.322	127.861	0.185	0.106	2.552	0.011	0.169
	ENSG00000242372.7	EIF6	100.658	88.484	112.831	0.347	0.183	2.551	0.011	0.169
	ENSG00000220205.8	VAMP2	71.504	87.531	55.478	-0.648	0.156	-2.551	0.011	0.169
	ENSG00000137831.14	UACA	5.071	6.531	3.612	-0.707	0.264	-2.55	0.011	0.169
	ENSG00000128708.12	HAT1	65.869	57.948	73.789	0.343	0.193	2.549	0.011	0.17
	ENSG00000112799.8	LY86	0.52	1.041	0	-1.029	1.887	-2.548	0.011	0.17
	ENSG00000186665.9	C17orf58	15.361	13.261	17.46	0.372	0.197	2.548	0.011	0.17
	ENSG00000148187.17	MRRF	22.497	20.767	24.227	0.213	0.165	2.548	0.011	0.17
	ENSG00000170340.10	B3GNT2	16.413	19.807	13.018	-0.57	0.187	-2.547	0.011	0.17
	ENSG00000130204.12	TOMM40	45.646	35.511	55.78	0.637	0.289	2.547	0.011	0.17
	ENSG00000057252.12	SOAT1	44.228	53.924	34.532	-0.628	0.171	-2.547	0.011	0.17
	ENSG00000162747.9	FCGR3B	15.66	20.663	10.658	-0.894	0.282	-2.546	0.011	0.17
	ENSG00000100650.15	SRSF5	339.369	299.09	379.648	0.343	0.094	2.546	0.011	0.17
	ENSG00000115155.17	OTOF	2.786	2.56	3.012	0.173	0.217	2.546	0.011	0.17
	ENSG00000119729.11	RHOQ	36.16	45.412	26.908	-0.734	0.222	-2.545	0.011	0.17
	ENSG00000196878.14	LAMB3	0.551	0.283	0.819	0.504	0.673	2.544	0.011	0.171
	ENSG00000171596.6	NMUR1	18.996	16.46	21.532	0.368	0.202	2.544	0.011	0.171
	ENSG00000102317.17	RBM3	185.642	150.053	221.232	0.557	0.292	2.544	0.011	0.171
	ENSG00000263002.7	ZNF234	6.107	7.321	4.893	-0.498	0.192	-2.543	0.011	0.171
	ENSG00000119138.4	KLF9	4.87	5.776	3.964	-0.449	0.162	-2.543	0.011	0.171
	ENSG00000112210.11	RAB23	1.994	2.624	1.364	-0.616	0.268	-2.543	0.011	0.171
	ENSG00000108370.16	RGS9	46.239	56.361	36.118	-0.628	0.204	-2.541	0.011	0.172
	ENSG00000198715.11	GLMP	34.931	30.827	39.035	0.331	0.152	2.541	0.011	0.172
	ENSG00000163171.7	CDC42EP3	21.233	24.653	17.814	-0.447	0.14	-2.541	0.011	0.172
	ENSG00000005022.5	SLC25A5	310.646	370.282	251.01	-0.559	0.166	-2.54	0.011	0.172
	ENSG00000124356.15	STAMBP	59.896	55.686	64.106	0.2	0.175	2.54	0.011	0.172
	ENSG00000275495.3	AC114936.1	36.838	33.283	40.394	0.272	0.157	2.539	0.011	0.172
	ENSG00000263513.5	FAM72C	15.233	18.865	11.601	-0.657	0.226	-2.539	0.011	0.172
	ENSG00000198062.14	POTEH	0.272	0.07	0.475	0.463	1.248	2.539	0.011	0.172
	ENSG00000174500.12	GCSAM	3.626	4.801	2.451	-0.749	0.403	-2.538	0.011	0.172
	ENSG00000100027.14	YPEL1	58.591	67.95	49.232	-0.457	0.26	-2.538	0.011	0.172
	ENSG00000168970.22	JMJD7-PLA2G4B	7.449	9.259	5.639	-0.628	0.31	-2.537	0.011	0.172
	ENSG00000129521.13	EGLN3	59.889	26.171	93.606	1.8	0.799	2.537	0.011	0.172
	ENSG00000131507.10	NDFIP1	36.943	42.27	31.617	-0.408	0.13	-2.537	0.011	0.173
	ENSG00000274026.1	FAM27E3	1.857	2.657	1.056	-0.83	0.467	-2.536	0.011	0.173
	ENSG00000204856.11	FAM216A	17.076	14.285	19.867	0.449	0.255	2.535	0.011	0.173
	ENSG00000102962.4	CCL22	0.448	0.198	0.699	0.504	0.786	2.535	0.011	0.173
	ENSG00000103365.15	GGA2	79.385	67.706	91.063	0.422	0.18	2.535	0.011	0.173
	ENSG00000169508.6	GPR183	0.638	0.097	1.18	0.991	1.476	2.535	0.011	0.173
	ENSG00000275111.4	ZNF2	2.469	3.011	1.927	-0.455	0.309	-2.534	0.011	0.173
	ENSG00000239857.6	GET4	53.714	46.057	61.371	0.406	0.126	2.534	0.011	0.173
	ENSG00000156239.11	N6AMT1	3.679	4.238	3.119	-0.347	0.209	-2.534	0.011	0.173
	ENSG00000089094.18	KDM2B	44.176	40.423	47.93	0.24	0.161	2.534	0.011	0.173
	ENSG00000169710.8	FASN	121.077	156.92	85.234	-0.873	0.255	-2.533	0.011	0.173
	ENSG00000150712.10	MTMR12	16.997	20.018	13.975	-0.489	0.13	-2.532	0.011	0.173
	ENSG00000182504.10	CEP97	8.983	10.581	7.385	-0.466	0.157	-2.532	0.011	0.173
	ENSG00000196497.16	IPO4	10.77	9.002	12.538	0.437	0.338	2.53	0.011	0.174
	ENSG00000180667.10	YOD1	4.614	5.547	3.68	-0.484	0.183	-2.53	0.011	0.174
	ENSG00000162337.11	LRP5	3.274	5.03	1.518	-1.26	0.336	-2.529	0.011	0.174
	ENSG00000165917.9	RAPSN	0.356	0.062	0.649	0.636	1.259	2.529	0.011	0.175
	ENSG00000117281.15	CD160	1.248	1.988	0.509	-0.986	0.598	-2.529	0.011	0.175
	ENSG00000162777.16	DENND2D	141.778	170.703	112.853	-0.593	0.153	-2.527	0.012	0.175
	ENSG00000075702.17	WDR62	22.778	26.583	18.972	-0.466	0.13	-2.526	0.012	0.176
	ENSG00000172175.12	MALT1	19.877	22.168	17.586	-0.318	0.113	-2.525	0.012	0.176
	ENSG00000273167.1	AL359736.1	0.048	0	0.096	0.132	1.919	2.525	0.012	0.176
	ENSG00000211802.3	TRAV22	1.055	2.111	0	-1.637	1.915	-2.525	0.012	0.176
	ENSG00000167306.19	MYO5B	2.156	2.668	1.643	-0.473	0.458	-2.523	0.012	0.176
	ENSG00000135114.12	OASL	27.373	33.216	21.53	-0.603	0.19	-2.523	0.012	0.176
	ENSG00000185085.2	INTS5	17.187	16.124	18.25	0.169	0.12	2.523	0.012	0.177
	ENSG00000112245.10	PTP4A1	53.199	62.468	43.93	-0.498	0.167	-2.522	0.012	0.177
	ENSG00000206430.8	NCR3	695.941	814.462	577.42	-0.496	0.179	-2.522	0.012	0.177
	ENSG00000196101.9	HLA-DRB3	19.102	16.187	22.018	0.421	0.226	2.522	0.012	0.177
	ENSG00000104921.14	FCER2	0.689	0.314	1.064	0.651	0.759	2.521	0.012	0.177
	ENSG00000182841.12	RRP7BP	12.411	16.132	8.689	-0.822	0.242	-2.521	0.012	0.177
	ENSG00000158050.4	DUSP2	45.447	30.453	60.442	0.966	0.356	2.521	0.012	0.177
	ENSG00000171657.5	GPR82	0.628	0.839	0.416	-0.378	0.695	-2.52	0.012	0.177
	ENSG00000146426.18	TIAM2	16.446	13.998	18.895	0.408	0.175	2.52	0.012	0.177
	ENSG00000112303.13	VNN2	43.798	53.674	33.921	-0.647	0.197	-2.518	0.012	0.178
	ENSG00000229529.7	HLA-V	2.52	3.303	1.736	-0.653	0.316	-2.517	0.012	0.178
	ENSG00000176438.12	SYNE3	36.989	42.413	31.564	-0.415	0.156	-2.517	0.012	0.178
	ENSG00000211694.2	TRGV10	100.059	126.892	73.226	-0.785	0.273	-2.517	0.012	0.178
	ENSG00000277303.2	EPOP	10.6	9.058	12.142	0.386	0.218	2.516	0.012	0.178
	ENSG00000171365.16	CLCN5	1.326	1.718	0.934	-0.491	0.392	-2.516	0.012	0.178
	ENSG00000149177.12	PTPRJ	49.157	56.096	42.219	-0.402	0.104	-2.516	0.012	0.178
	ENSG00000103249.17	CLCN7	68.832	83.331	54.333	-0.608	0.213	-2.515	0.012	0.178
	ENSG00000136100.12	VPS36	32.221	36.738	27.704	-0.395	0.14	-2.513	0.012	0.179
	ENSG00000090971.4	NAT14	7.143	6.17	8.115	0.346	0.238	2.513	0.012	0.179
	ENSG00000060237.16	WNK1	98.334	108.363	88.305	-0.292	0.099	-2.512	0.012	0.18
	ENSG00000185722.16	ANKFY1	31.936	36.794	27.078	-0.429	0.137	-2.512	0.012	0.18
	ENSG00000187650.3	VMAC	4.87	6.021	3.72	-0.573	0.226	-2.512	0.012	0.18
	ENSG00000105372.7	RPS19	2921.26	3285.65	2556.86	-0.362	0.095	-2.511	0.012	0.18
	ENSG00000089009.15	RPL6	1164.72	1057.22	1272.22	0.267	0.147	2.511	0.012	0.18
	ENSG00000130775.15	THEMIS2	63.728	74.005	53.452	-0.462	0.144	-2.511	0.012	0.18
	ENSG00000121310.16	ECHDC2	50.746	61.185	40.307	-0.59	0.179	-2.51	0.012	0.18
	ENSG00000143842.14	SOX13	1.101	1.625	0.576	-0.735	0.389	-2.51	0.012	0.18
	ENSG00000095397.13	WHRN	2.533	1.272	3.795	1.078	0.654	2.509	0.012	0.18
	ENSG00000100889.11	PCK2	60.281	79.975	40.587	-0.961	0.339	-2.509	0.012	0.18
	ENSG00000198839.9	ZNF277	15.838	19.526	12.15	-0.642	0.198	-2.509	0.012	0.18
	ENSG00000121766.15	ZCCHC17	49.022	46.419	51.624	0.15	0.123	2.508	0.012	0.18
	ENSG00000105401.8	CDC37	294.047	277.286	310.807	0.164	0.123	2.508	0.012	0.18
	ENSG00000122359.17	ANXA11	150.434	143.073	157.794	0.14	0.093	2.507	0.012	0.181
	ENSG00000158006.13	PAFAH2	16.283	21.068	11.498	-0.82	0.228	-2.506	0.012	0.181
	ENSG00000048740.18	CELF2	125.787	140.577	110.997	-0.338	0.099	-2.505	0.012	0.181
	ENSG00000179958.8	DCTPP1	66.024	50.849	81.198	0.665	0.324	2.505	0.012	0.182
	ENSG00000104824.16	HNRNPL	380.905	343.245	418.564	0.285	0.131	2.504	0.012	0.182
	ENSG00000164039.14	BDH2	22.108	19.51	24.706	0.326	0.166	2.504	0.012	0.182
	ENSG00000118363.11	SPCS2	152.225	137.864	166.586	0.271	0.145	2.504	0.012	0.182
	ENSG00000127946.16	HIP1	5.93	6.993	4.867	-0.446	0.27	-2.503	0.012	0.182
	ENSG00000143079.14	CTTNBP2NL	0.357	0.51	0.204	-0.327	0.544	-2.503	0.012	0.182
	ENSG00000100479.12	POLE2	54.494	53.432	55.557	0.055	0.191	2.502	0.012	0.182
	ENSG00000151835.15	SACS	6.821	7.648	5.995	-0.306	0.165	-2.502	0.012	0.182
	ENSG00000241837.6	ATP5PO	156.908	142.675	171.142	0.261	0.153	2.502	0.012	0.182
	ENSG00000127415.12	IDUA	22.088	28.21	15.966	-0.784	0.205	-2.502	0.012	0.182
	ENSG00000159147.17	DONSON	35.179	34.779	35.579	0.032	0.131	2.502	0.012	0.182
	ENSG00000166822.12	TMEM170A	18.974	21.536	16.412	-0.372	0.129	-2.501	0.012	0.182
	ENSG00000099834.18	CDHR5	0.906	1.532	0.28	-0.985	1.069	-2.501	0.012	0.182
	ENSG00000164877.18	MICALL2	2.119	2.808	1.43	-0.648	0.362	-2.501	0.012	0.182
	ENSG00000275544.4	BDH1	8.943	4.058	13.828	1.552	0.259	2.5	0.012	0.182
	ENSG00000110628.13	SLC22A18	6.65	8.602	4.697	-0.753	0.381	-2.5	0.012	0.182
	ENSG00000197296.5	FITM2	2.194	2.693	1.696	-0.454	0.217	-2.497	0.013	0.184
	ENSG00000059804.15	SLC2A3	375.32	289.925	460.715	0.666	0.309	2.496	0.013	0.184
	ENSG00000169919.16	GUSB	130.644	121.806	139.482	0.194	0.132	2.495	0.013	0.185
	ENSG00000167797.7	CDK2AP2	126.886	156.229	97.543	-0.674	0.22	-2.494	0.013	0.185
	ENSG00000130755.12	GMFG	655.745	616.71	694.78	0.172	0.124	2.494	0.013	0.185
	ENSG00000116212.14	LRRC42	25.741	23.624	27.858	0.229	0.155	2.493	0.013	0.185
	ENSG00000179941.6	BBS10	3.999	5.14	2.858	-0.671	0.29	-2.493	0.013	0.185
	ENSG00000178951.8	ZBTB7A	60.016	55.89	64.143	0.195	0.105	2.492	0.013	0.185
	ENSG00000105501.12	SIGLEC5	0.156	0.312	0	-0.392	2.168	-2.492	0.013	0.185
	ENSG00000132334.16	PTPRE	19.878	23.388	16.367	-0.49	0.18	-2.492	0.013	0.185
	ENSG00000134440.11	NARS	65.318	79.567	51.07	-0.63	0.207	-2.491	0.013	0.186
	ENSG00000169925.16	BRD3	21.912	23.314	20.509	-0.177	0.152	-2.49	0.013	0.186
	ENSG00000256618.2	MTRNR2L1	12.43	10.957	13.904	0.318	0.19	2.49	0.013	0.186
	ENSG00000155189.11	AGPAT5	23.768	20.424	27.112	0.392	0.177	2.49	0.013	0.186
	ENSG00000121716.20	PILRB	81.683	94.69	68.676	-0.458	0.153	-2.489	0.013	0.186
	ENSG00000100060.17	MFNG	207.481	188.936	226.025	0.257	0.147	2.488	0.013	0.187
	ENSG00000132646.10	PCNA	414.006	389.648	438.364	0.17	0.121	2.488	0.013	0.187
	ENSG00000105486.13	LIG1	112.166	102.919	121.413	0.236	0.132	2.487	0.013	0.187
	ENSG00000135070.14	ISCA1	19.265	17.159	21.37	0.301	0.164	2.487	0.013	0.187
	ENSG00000254198.1	AC113191.1	17.359	23.632	11.086	-1.027	0.389	-2.487	0.013	0.187
	ENSG00000088808.16	PPP1R13B	9.508	11.145	7.871	-0.453	0.212	-2.486	0.013	0.187
	ENSG00000149923.13	PPP4C	194.508	184.24	204.776	0.152	0.121	2.486	0.013	0.187
	ENSG00000023318.7	ERP44	16.999	16.037	17.961	0.154	0.117	2.486	0.013	0.187
	ENSG00000197381.15	ADARB1	18.311	20.997	15.625	-0.404	0.166	-2.484	0.013	0.188
	ENSG00000064687.12	ABCA7	86.111	105.832	66.39	-0.665	0.266	-2.484	0.013	0.188
	ENSG00000175556.16	LONRF3	0.662	0.964	0.36	-0.531	0.639	-2.484	0.013	0.188
	ENSG00000168488.18	ATXN2L	174.704	205.092	144.316	-0.504	0.154	-2.483	0.013	0.188
	ENSG00000120051.14	CFAP58	0.677	0.413	0.941	0.458	0.464	2.483	0.013	0.188
	ENSG00000182397.14	DNM1P46	2.074	2.627	1.522	-0.524	0.269	-2.483	0.013	0.188
	ENSG00000164120.13	HPGD	75.955	68.215	83.696	0.291	0.177	2.482	0.013	0.188
	ENSG00000059758.7	CDK17	28.627	32.448	24.807	-0.374	0.13	-2.482	0.013	0.188
	ENSG00000004399.12	PLXND1	5.275	6.709	3.841	-0.671	0.496	-2.482	0.013	0.188
	ENSG00000117450.13	PRDX1	164.743	126.954	202.532	0.67	0.321	2.481	0.013	0.188
	ENSG00000106610.14	STAG3L4	8.285	10.315	6.256	-0.641	0.237	-2.481	0.013	0.188
	ENSG00000160014.16	CALM3	524.983	499.388	550.577	0.141	0.108	2.481	0.013	0.188
	ENSG00000170545.16	SMAGP	4.233	5.67	2.796	-0.813	0.323	-2.481	0.013	0.188
	ENSG00000117091.9	CD48	557.716	641.771	473.66	-0.437	0.125	-2.48	0.013	0.188
	ENSG00000140474.12	ULK3	63.593	73.418	53.767	-0.442	0.105	-2.479	0.013	0.189
	ENSG00000135341.17	MAP3K7	24.071	27.734	20.409	-0.425	0.106	-2.478	0.013	0.189
	ENSG00000174501.14	ANKRD36C	20.157	24.973	15.341	-0.669	0.257	-2.478	0.013	0.189
	ENSG00000217128.11	FNIP1	8.974	10.461	7.487	-0.433	0.148	-2.477	0.013	0.19
	ENSG00000175104.14	TRAF6	5.474	6.084	4.865	-0.272	0.164	-2.477	0.013	0.19
	ENSG00000255073.8	ZFP91-CNTF	0.311	0.588	0.033	-0.621	1.806	-2.476	0.013	0.19
	ENSG00000163882.9	POLR2H	105.029	97.409	112.648	0.208	0.195	2.476	0.013	0.19
	ENSG00000136518.16	ACTL6A	78.604	75.585	81.623	0.109	0.148	2.475	0.013	0.19
	ENSG00000158869.10	FCER1G	622.891	703.399	542.382	-0.374	0.104	-2.474	0.013	0.19
	ENSG00000152348.15	ATG10	5.772	4.552	6.992	0.526	0.259	2.474	0.013	0.19
	ENSG00000204104.11	TRAF3IP1	3.967	3.268	4.666	0.409	0.234	2.474	0.013	0.19
	ENSG00000168386.18	FILIP1L	7.939	5.853	10.026	0.686	0.318	2.473	0.013	0.19
	ENSG00000229106.1	BTBD6P1	0.499	0.872	0.125	-0.735	1.09	-2.473	0.013	0.19
	ENSG00000148335.14	NTMT1	31.031	28.05	34.013	0.269	0.174	2.472	0.013	0.191
	ENSG00000159860.6	TCAF2P1	1.165	0.814	1.517	0.472	0.413	2.472	0.013	0.191
	ENSG00000085185.15	BCORL1	7.325	9.105	5.544	-0.627	0.203	-2.472	0.013	0.191
	ENSG00000106399.11	RPA3	79.147	69.82	88.474	0.337	0.195	2.471	0.013	0.191
	ENSG00000170903.10	MSANTD4	12.603	15.167	10.039	-0.55	0.19	-2.471	0.013	0.191
	ENSG00000160877.5	NACC1	77.264	73.485	81.042	0.139	0.155	2.471	0.013	0.191
	ENSG00000153898.12	MCOLN2	37.191	43.959	30.423	-0.517	0.184	-2.47	0.014	0.191
	ENSG00000144674.16	GOLGA4	14.03	14.81	13.25	-0.15	0.118	-2.47	0.014	0.191
	ENSG00000204536.13	CCHCR1	36.806	32.6	41.012	0.322	0.196	2.469	0.014	0.191
	ENSG00000140319.10	SRP14	193.707	177.472	209.942	0.241	0.146	2.469	0.014	0.191
	ENSG00000198108.3	CHSY3	0.547	0.861	0.232	-0.594	0.717	-2.468	0.014	0.192
	ENSG00000115762.16	PLEKHB2	54.506	60.747	48.265	-0.326	0.1	-2.468	0.014	0.192
	ENSG00000245680.9	ZNF585B	6.04	8.122	3.958	-0.88	0.229	-2.467	0.014	0.192
	ENSG00000211898.7	IGHD	0.19	0	0.38	0.465	1.986	2.467	0.014	0.192
	ENSG00000143771.11	CNIH4	38.614	32.15	45.078	0.475	0.17	2.465	0.014	0.193
	ENSG00000170004.16	CHD3	136.328	133.449	139.207	0.06	0.101	2.465	0.014	0.193
	ENSG00000267041.5	ZNF850	4.308	5.354	3.261	-0.577	0.327	-2.465	0.014	0.193
	ENSG00000116138.12	DNAJC16	5.697	6.528	4.866	-0.36	0.17	-2.464	0.014	0.193
	ENSG00000100029.17	PES1	41.593	37.203	45.983	0.298	0.229	2.464	0.014	0.193
	ENSG00000115504.14	EHBP1	15.219	15.4	15.038	-0.032	0.14	2.463	0.014	0.194
	ENSG00000100453.12	GZMB	1362.23	1088.41	1636.04	0.588	0.289	2.462	0.014	0.194
	ENSG00000232962.11	HLA-DOA	2.676	2.062	3.289	0.486	0.278	2.461	0.014	0.194
	ENSG00000166925.8	TSC22D4	164.425	159.989	168.861	0.077	0.103	2.46	0.014	0.195
	ENSG00000171428.13	NAT1	7.994	6.257	9.731	0.564	0.285	2.46	0.014	0.195
	ENSG00000164543.5	STK17A	72.633	69.607	75.659	0.119	0.128	2.46	0.014	0.195
	ENSG00000066855.15	MTFR1	52.738	68.812	36.664	-0.89	0.195	-2.46	0.014	0.195
	ENSG00000269069.1	AC007842.1	0.914	1.352	0.476	-0.672	0.568	-2.46	0.014	0.195
	ENSG00000114646.9	CSPG5	0.369	0.14	0.597	0.486	0.821	2.459	0.014	0.195
	ENSG00000011243.17	AKAP8L	93.011	115.211	70.81	-0.694	0.17	-2.459	0.014	0.195
	ENSG00000163703.17	CRELD1	28.628	35.713	21.544	-0.704	0.199	-2.459	0.014	0.195
	ENSG00000167850.3	CD300C	12.699	9.039	16.359	0.79	0.391	2.458	0.014	0.195
	ENSG00000157782.9	CABP1	1.317	0.49	2.144	1.077	0.582	2.458	0.014	0.195
	ENSG00000105679.8	GAPDHS	4.112	4.524	3.7	-0.233	0.302	-2.457	0.014	0.195
	ENSG00000145375.7	SPATA5	7.813	9.401	6.225	-0.526	0.188	-2.457	0.014	0.195
	ENSG00000185339.8	TCN2	1.874	1.457	2.292	0.422	0.373	2.457	0.014	0.195
	ENSG00000173868.11	PHOSPHO1	6.148	7.286	5.011	-0.463	0.267	-2.456	0.014	0.195
	ENSG00000110328.5	GALNT18	0.104	0.011	0.197	0.243	1.717	2.456	0.014	0.195
	ENSG00000274803.4	BDP1	10.317	11.767	8.866	-0.372	0.121	-2.456	0.014	0.195
	ENSG00000180828.2	BHLHE22	0.732	0.326	1.138	0.689	0.811	2.455	0.014	0.195
	ENSG00000126698.10	DNAJC8	126.169	116.97	135.368	0.209	0.136	2.455	0.014	0.195
	ENSG00000172297.7	GOLGA2P3Y	0.538	0.884	0.192	-0.66	0.838	-2.455	0.014	0.195
	ENSG00000008517.16	IL32	4350.02	3941.69	4758.34	0.272	0.162	2.454	0.014	0.196
	ENSG00000182685.7	BRICD5	14.807	14.487	15.126	0.058	0.213	-2.453	0.014	0.196
	ENSG00000159212.12	CLIC6	0.123	0.029	0.216	0.241	1.277	2.452	0.014	0.197
	ENSG00000176386.8	CDC26	37.87	33.231	42.509	0.346	0.196	2.451	0.014	0.197
	ENSG00000130939.18	UBE4B	18.728	17.427	20.029	0.191	0.117	2.45	0.014	0.197
	ENSG00000185482.7	STAC3	7.461	11.693	3.229	-1.586	0.497	-2.45	0.014	0.198
	ENSG00000103260.8	METRN	16.056	20.788	11.324	-0.822	0.266	-2.448	0.014	0.198
	ENSG00000170142.11	UBE2E1	62.836	60.79	64.882	0.093	0.135	2.448	0.014	0.198
	ENSG00000164086.9	DUSP7	24.944	29.329	20.559	-0.492	0.158	-2.448	0.014	0.198
	ENSG00000148841.15	ITPRIP	26.21	30.295	22.125	-0.436	0.118	-2.447	0.014	0.199
	ENSG00000138175.8	ARL3	5.456	4.711	6.202	0.335	0.21	2.447	0.014	0.199
	ENSG00000116685.15	KIAA2013	53.734	49.314	58.153	0.234	0.138	2.446	0.014	0.199
	ENSG00000155961.4	RAB39B	6.672	8.443	4.901	-0.678	0.263	-2.446	0.014	0.199
	ENSG00000164284.14	GRPEL2	11.328	12.783	9.873	-0.342	0.164	-2.445	0.014	0.199
	ENSG00000242259.8	C22orf39	39.728	45.224	34.232	-0.392	0.125	-2.445	0.014	0.199
	ENSG00000213585.10	VDAC1	223.106	203.392	242.82	0.254	0.157	2.445	0.014	0.199
	ENSG00000136732.15	GYPC	109.376	127.771	90.981	-0.485	0.155	-2.444	0.015	0.199
	ENSG00000058804.11	NDC1	20.625	17.938	23.312	0.36	0.132	2.443	0.015	0.2
	ENSG00000148459.15	PDSS1	10.835	8.087	13.583	0.682	0.35	2.443	0.015	0.2
	ENSG00000111331.12	OAS3	47.109	39.563	54.656	0.456	0.215	2.443	0.015	0.2
	ENSG00000145247.11	OCIAD2	81.779	73.334	90.224	0.295	0.144	2.442	0.015	0.2
	ENSG00000033011.11	ALG1	21.259	17.889	24.628	0.44	0.226	2.441	0.015	0.2
	ENSG00000111962.7	UST	0.647	0.882	0.411	-0.416	0.529	-2.44	0.015	0.201
	ENSG00000177613.8	CSTF2T	20.713	23.831	17.594	-0.417	0.129	-2.439	0.015	0.201
	ENSG00000001461.16	NIPAL3	25.009	28.602	21.417	-0.401	0.136	-2.439	0.015	0.201
	ENSG00000267618.5	AC004223.3	2.654	1.377	3.931	1.053	0.685	2.439	0.015	0.201
	ENSG00000229474.6	PATL2	83.616	110.824	56.408	-0.962	0.351	-2.437	0.015	0.202
	ENSG00000059573.8	ALDH18A1	36.256	31.657	40.855	0.358	0.197	2.437	0.015	0.202
	ENSG00000167208.14	SNX20	58.825	66.561	51.089	-0.375	0.109	-2.437	0.015	0.202
	ENSG00000125482.12	TTF1	24.096	20.32	27.872	0.437	0.192	2.437	0.015	0.202
	ENSG00000131165.14	CHMP1A	82.479	80.726	84.233	0.061	0.151	2.436	0.015	0.202
	ENSG00000171798.17	KNDC1	0.288	0.284	0.292	0.009	0.704	-2.436	0.015	0.202
	ENSG00000141068.14	KSR1	113.204	107.472	118.936	0.145	0.159	2.435	0.015	0.202
	ENSG00000214160.9	ALG3	33.507	28.251	38.764	0.443	0.229	2.435	0.015	0.202
	ENSG00000139410.14	SDSL	3.337	4.339	2.334	-0.679	0.376	-2.435	0.015	0.202
	ENSG00000175189.3	INHBC	0.199	0.37	0.028	-0.414	1.471	-2.435	0.015	0.202
	ENSG00000120055.7	C10orf95	4.847	6.132	3.561	-0.645	0.271	-2.433	0.015	0.203
	ENSG00000016391.10	CHDH	0.263	0.286	0.241	-0.051	0.695	2.433	0.015	0.203
	ENSG00000161981.10	SNRNP25	40.534	36.538	44.529	0.278	0.201	2.432	0.015	0.203
	ENSG00000113161.15	HMGCR	84.402	96.231	72.572	-0.402	0.16	-2.432	0.015	0.203
	ENSG00000175866.15	BAIAP2	5.002	5.998	4.007	-0.483	0.465	-2.432	0.015	0.203
	ENSG00000143443.9	C1orf56	3.996	5.159	2.833	-0.684	0.329	-2.432	0.015	0.203
	ENSG00000128590.4	DNAJB9	16.484	21.256	11.712	-0.808	0.184	-2.431	0.015	0.203
	ENSG00000128944.13	KNSTRN	47.256	55.536	38.976	-0.5	0.13	-2.431	0.015	0.204
	ENSG00000125821.12	DTD1	38.369	34.585	42.152	0.278	0.166	2.429	0.015	0.204
	ENSG00000229757.2	AL031736.2	0.936	1.587	0.284	-1.011	0.965	-2.429	0.015	0.204
	ENSG00000074706.13	IPCEF1	26.148	31.223	21.073	-0.546	0.194	-2.429	0.015	0.204
	ENSG00000092621.12	PHGDH	198.474	307.067	89.88	-1.761	0.696	-2.429	0.015	0.204
	ENSG00000278016.2	TIGD5	5.39	5.012	5.768	0.171	0.137	2.428	0.015	0.205
	ENSG00000196550.10	FAM72A	27.688	31.191	24.184	-0.354	0.189	-2.427	0.015	0.205
	ENSG00000179271.2	GADD45GIP1	36.875	30.011	43.739	0.529	0.278	2.427	0.015	0.205
	ENSG00000187642.9	PERM1	2.051	1.493	2.609	0.534	0.377	2.427	0.015	0.205
	ENSG00000250067.11	YJEFN3	5.17	6.371	3.968	-0.569	0.31	-2.427	0.015	0.205
	ENSG00000099797.14	TECR	153.456	143.688	163.225	0.183	0.116	2.426	0.015	0.205
	ENSG00000178026.12	LRRC75B	11.063	14.27	7.856	-0.786	0.338	-2.426	0.015	0.205
	ENSG00000234648.1	AL162151.2	13.384	26.767	0	-4.795	2.226	-2.425	0.015	0.205
	ENSG00000170917.13	NUDT6	21.574	25.329	17.819	-0.484	0.183	-2.424	0.015	0.206
	ENSG00000069188.16	SDK2	13.101	8.99	17.211	0.866	0.803	2.424	0.015	0.206
	ENSG00000115875.18	SRSF7	184.196	154.272	214.12	0.47	0.212	2.422	0.015	0.206
	ENSG00000262771.5	SSBP1	48.514	34.642	62.386	0.831	0.395	2.422	0.015	0.206
	ENSG00000104765.15	BNIP3L	127.098	96.163	158.032	0.711	0.364	2.422	0.015	0.206
	ENSG00000267023.5	LRRC37A16P	10.347	13.063	7.631	-0.704	0.18	-2.42	0.016	0.207
	ENSG00000100462.15	PRMT5	28.541	23.815	33.268	0.466	0.258	2.42	0.016	0.208
	ENSG00000186352.8	ANKRD37	34.149	29.194	39.104	0.409	0.272	2.419	0.016	0.208
	ENSG00000104408.9	EIF3E	187.078	182.689	191.467	0.067	0.089	2.416	0.016	0.209
	ENSG00000136527.17	TRA2B	247.656	215.236	280.076	0.378	0.172	2.416	0.016	0.209
	ENSG00000138755.5	CXCL9	0.21	0.068	0.353	0.341	1.045	2.416	0.016	0.209
	ENSG00000177879.15	AP3S1	96.202	83.025	109.379	0.394	0.226	2.415	0.016	0.209
	ENSG00000197961.11	ZNF121	10.078	11.017	9.139	-0.245	0.134	-2.415	0.016	0.209
	ENSG00000083290.19	ULK2	10.746	13.676	7.815	-0.736	0.138	-2.414	0.016	0.209
	ENSG00000269955.2	C7orf55-LUC7L2	9.198	11.538	6.859	-0.674	0.264	-2.414	0.016	0.209
	ENSG00000087448.9	KLHL42	10.827	13.557	8.097	-0.678	0.222	-2.414	0.016	0.21
	ENSG00000164930.11	FZD6	7.428	6.585	8.27	0.29	0.197	2.413	0.016	0.21
	ENSG00000160959.7	LRRC14	44.358	52.178	36.539	-0.502	0.125	-2.412	0.016	0.21
	ENSG00000056736.9	IL17RB	3.066	1.968	4.165	0.799	0.526	2.412	0.016	0.211
	ENSG00000144749.13	LRIG1	12.318	10.088	14.548	0.488	0.216	2.412	0.016	0.211
	ENSG00000172824.14	CES4A	12.963	10.79	15.136	0.453	0.245	2.411	0.016	0.211
	ENSG00000112118.18	MCM3	134.066	127.115	141.016	0.149	0.119	2.41	0.016	0.211
	ENSG00000282719.1	TRBV6-2	2.093	0.16	4.025	2.115	1.917	2.41	0.016	0.211
	ENSG00000150990.7	DHX37	13.455	11.609	15.3	0.37	0.237	2.41	0.016	0.211
	ENSG00000198315.10	ZKSCAN8	11.98	14.5	9.46	-0.567	0.207	-2.41	0.016	0.211
	ENSG00000164941.13	INTS8	48.217	46.255	50.18	0.115	0.153	2.41	0.016	0.211
	ENSG00000156110.13	ADK	12.772	10.757	14.787	0.425	0.214	2.409	0.016	0.211
	ENSG00000168385.17	SEPT2	280.932	277.525	284.339	0.035	0.089	2.408	0.016	0.211
	ENSG00000282331.1	LRRC37A4P	5.709	6.716	4.701	-0.437	0.159	-2.408	0.016	0.212
	ENSG00000146433.8	TMEM181	15.744	18.307	13.182	-0.445	0.146	-2.408	0.016	0.212
	ENSG00000176978.13	DPP7	286.7	263.945	309.454	0.229	0.1	2.407	0.016	0.212
	ENSG00000225968.7	ELFN1	0.273	0.151	0.395	0.278	0.625	2.406	0.016	0.212
	ENSG00000255663.1	AP002373.1	0.607	1.215	0	-1.147	2.205	-2.406	0.016	0.212
	ENSG00000140564.11	FURIN	314.892	276.349	353.436	0.354	0.2	2.406	0.016	0.212
	ENSG00000094841.13	UPRT	16.952	15.821	18.083	0.182	0.171	2.405	0.016	0.212
	ENSG00000124942.13	AHNAK	98.07	113.908	82.231	-0.465	0.138	-2.405	0.016	0.212
	ENSG00000111640.14	GAPDH	5221.06	4364.17	6077.96	0.478	0.243	2.405	0.016	0.212
	ENSG00000223639.6	CLIC1	707.362	627.767	786.957	0.326	0.192	2.405	0.016	0.212
	ENSG00000227402.11	SLC39A7	64.646	60.269	69.023	0.193	0.134	2.403	0.016	0.213
	ENSG00000170776.21	AKAP13	103.678	121.81	85.545	-0.505	0.133	-2.403	0.016	0.213
	ENSG00000130821.15	SLC6A8	2.258	1.67	2.845	0.526	0.401	2.402	0.016	0.213
	ENSG00000136279.20	DBNL	244.611	237.05	252.172	0.089	0.094	2.402	0.016	0.213
	ENSG00000108588.13	CCDC47	55.975	48.28	63.67	0.392	0.165	2.402	0.016	0.213
	ENSG00000198625.12	MDM4	22.996	26.63	19.361	-0.44	0.168	-2.401	0.016	0.213
	ENSG00000100219.16	XBP1	301.18	362.539	239.821	-0.594	0.203	-2.401	0.016	0.214
	ENSG00000137449.15	CPEB2	5.311	6.153	4.47	-0.387	0.183	-2.399	0.016	0.214
	ENSG00000012232.8	EXTL3	14.703	17.692	11.714	-0.556	0.159	-2.399	0.016	0.214
	ENSG00000149636.15	DSN1	38.862	35.815	41.91	0.221	0.141	2.399	0.016	0.214
	ENSG00000172340.14	SUCLG2	33.517	31.356	35.677	0.181	0.131	2.399	0.016	0.214
	ENSG00000188542.9	DUSP28	9.611	9.737	9.486	-0.034	0.217	-2.398	0.016	0.214
	ENSG00000101577.9	LPIN2	61.607	55.949	67.265	0.261	0.208	2.397	0.017	0.215
	ENSG00000043093.13	DCUN1D1	27.354	32.188	22.519	-0.497	0.152	-2.397	0.017	0.215
	ENSG00000054282.15	SDCCAG8	9.617	7.823	11.41	0.492	0.466	2.397	0.017	0.215
	ENSG00000229677.1	AC018644.1	3.229	1.772	4.687	1.037	0.636	2.397	0.017	0.215
	ENSG00000164167.10	LSM6	73.643	66.343	80.944	0.283	0.153	2.396	0.017	0.215
	ENSG00000168807.16	SNTB2	15.622	18.338	12.906	-0.476	0.171	-2.396	0.017	0.215
	ENSG00000110074.10	FOXRED1	43.482	42.921	44.043	0.036	0.117	2.395	0.017	0.216
	ENSG00000182329.12	KIAA2012	0.549	0.745	0.353	-0.367	0.399	-2.393	0.017	0.217
	ENSG00000132207.17	SLX1A	216.278	204.046	228.509	0.163	0.119	2.392	0.017	0.217
	ENSG00000089876.11	DHX32	23.656	22.415	24.898	0.145	0.184	2.392	0.017	0.217
	ENSG00000142330.19	CAPN10	63.673	75.03	52.317	-0.512	0.107	-2.392	0.017	0.217
	ENSG00000105443.14	CYTH2	57.143	66.54	47.745	-0.47	0.172	-2.391	0.017	0.217
	ENSG00000141452.9	RMC1	33.512	38.667	28.358	-0.434	0.165	-2.391	0.017	0.217
	ENSG00000139631.18	CSAD	28.984	34.944	23.024	-0.581	0.221	-2.391	0.017	0.217
	ENSG00000077713.18	SLC25A43	6.315	7.858	4.772	-0.618	0.182	-2.391	0.017	0.217
	ENSG00000242511.1	RPL23AP1	6.5	9.724	3.276	-1.327	0.602	-2.39	0.017	0.217
	ENSG00000116863.10	ADPRHL2	42.113	37.237	46.99	0.328	0.19	2.39	0.017	0.217
	ENSG00000162729.13	IGSF8	21.149	24.637	17.661	-0.458	0.14	-2.39	0.017	0.217
	ENSG00000125450.10	NUP85	59.07	55.029	63.111	0.194	0.13	2.39	0.017	0.217
	ENSG00000180096.11	SEPT1	269.827	260.193	279.461	0.103	0.088	2.39	0.017	0.217
	ENSG00000211456.10	SACM1L	92.386	104.482	80.29	-0.376	0.137	-2.388	0.017	0.218
	ENSG00000069849.10	ATP1B3	94.281	87.065	101.496	0.219	0.183	2.387	0.017	0.218
	ENSG00000112877.7	CEP72	22.391	19.479	25.304	0.361	0.177	2.387	0.017	0.218
	ENSG00000128272.14	ATF4	418.645	529.12	308.17	-0.778	0.226	-2.386	0.017	0.219
	ENSG00000196345.12	ZKSCAN7	3.229	3.987	2.471	-0.523	0.277	-2.386	0.017	0.219
	ENSG00000135077.8	HAVCR2	163.73	151.016	176.443	0.223	0.149	2.386	0.017	0.219
	ENSG00000154655.15	L3MBTL4	2.017	2.758	1.276	-0.723	0.414	-2.385	0.017	0.219
	ENSG00000012048.21	BRCA1	40.594	36.501	44.688	0.285	0.128	2.385	0.017	0.219
	ENSG00000128284.19	APOL3	103.751	127.613	79.888	-0.669	0.166	-2.385	0.017	0.219
	ENSG00000149294.16	NCAM1	266.366	312.957	219.775	-0.508	0.182	-2.385	0.017	0.219
	ENSG00000118777.11	ABCG2	0.45	0.755	0.144	-0.617	0.68	-2.384	0.017	0.219
	ENSG00000156671.12	SAMD8	6.011	6.983	5.039	-0.403	0.164	-2.384	0.017	0.219
	ENSG00000119655.10	NPC2	55.88	65.673	46.087	-0.502	0.15	-2.383	0.017	0.22
	ENSG00000182093.14	WRB	20.312	17.947	22.678	0.322	0.196	2.382	0.017	0.22
	ENSG00000278277.1	GU182355.2	0.171	0.343	8.0e-5	-0.425	1.911	-2.382	0.017	0.22
	ENSG00000072518.20	MARK2	48.823	54.612	43.034	-0.337	0.098	-2.381	0.017	0.22
	ENSG00000262634.5	SKA1	25.244	29.755	20.732	-0.501	0.165	-2.379	0.017	0.221
	ENSG00000120910.14	PPP3CC	37.793	36.277	39.309	0.113	0.118	2.378	0.017	0.222
	ENSG00000122121.10	XPNPEP2	1.365	1.053	1.676	0.383	0.367	2.377	0.017	0.222
	ENSG00000213463.4	SYNJ2BP	3.858	4.304	3.412	-0.266	0.199	-2.377	0.017	0.222
	ENSG00000183508.4	FAM46C	29.14	36.555	21.725	-0.725	0.27	-2.377	0.017	0.222
	ENSG00000277531.2	PNMA8C	0.093	0.162	0.024	-0.183	1.268	-2.376	0.018	0.223
	ENSG00000182687.3	GALR2	0.19	0.023	0.357	0.408	1.71	2.375	0.018	0.223
	ENSG00000170779.10	CDCA4	72.59	70.164	75.015	0.095	0.094	2.375	0.018	0.223
	ENSG00000234232.7	AC243772.3	1.65	2.67	0.63	-1.171	0.571	-2.374	0.018	0.224
	ENSG00000159289.6	GOLGA6A	1.524	3.039	0.008	-2.002	1.685	-2.373	0.018	0.224
	ENSG00000076043.9	REXO2	39.872	35.03	44.714	0.343	0.189	2.372	0.018	0.225
	ENSG00000186174.12	BCL9L	39.483	43.545	35.42	-0.291	0.117	-2.37	0.018	0.225
	ENSG00000115339.13	GALNT3	15.505	17.674	13.335	-0.382	0.143	-2.37	0.018	0.226
	ENSG00000146192.14	FGD2	14.4	18.118	10.682	-0.711	0.177	-2.369	0.018	0.226
	ENSG00000185658.13	BRWD1	17.862	20.49	15.235	-0.405	0.168	-2.368	0.018	0.227
	ENSG00000263874.2	LINC00672	2.577	2.166	2.987	0.333	0.246	2.367	0.018	0.227
	ENSG00000114023.15	FAM162A	109.306	82.829	135.783	0.706	0.348	2.366	0.018	0.227
	ENSG00000173473.10	SMARCC1	40.16	37.339	42.981	0.198	0.136	2.366	0.018	0.227
	ENSG00000100442.10	FKBP3	59.182	53.716	64.648	0.263	0.199	2.366	0.018	0.227
	ENSG00000167842.15	MIS12	18.183	21.206	15.159	-0.459	0.131	-2.366	0.018	0.227
	ENSG00000112782.16	CLIC5	1.215	1.571	0.86	-0.467	0.36	-2.365	0.018	0.227
	ENSG00000115042.9	FAHD2A	25.643	29.79	21.497	-0.453	0.19	-2.365	0.018	0.227
	ENSG00000175548.8	ALG10B	5.129	5.068	5.191	0.029	0.169	-2.365	0.018	0.227
	ENSG00000266964.5	FXYD1	1.656	2.781	0.532	-1.303	0.993	-2.365	0.018	0.227
	ENSG00000254995.4	STX16-NPEPL1	20.183	23.965	16.402	-0.521	0.247	-2.364	0.018	0.227
	ENSG00000272047.1	GTF2H5	2.639	2.272	3.005	0.292	0.225	2.364	0.018	0.227
	ENSG00000088888.17	MAVS	17.235	19.429	15.041	-0.349	0.102	-2.364	0.018	0.228
	ENSG00000166035.10	LIPC	2.243	3.062	1.425	-0.744	0.406	-2.363	0.018	0.228
	ENSG00000099308.10	MAST3	20.706	24.436	16.977	-0.501	0.174	-2.363	0.018	0.228
	ENSG00000284548.1	METTL9	2.974	4.501	1.446	-1.169	0.589	-2.362	0.018	0.228
	ENSG00000198574.5	SH2D1B	74.259	84.237	64.282	-0.385	0.107	-2.362	0.018	0.228
	ENSG00000139793.18	MBNL2	9.284	10.701	7.866	-0.4	0.192	-2.361	0.018	0.229
	ENSG00000172009.14	THOP1	121.434	111.271	131.597	0.24	0.112	2.36	0.018	0.229
	ENSG00000186470.13	BTN3A2	78.529	93.358	63.701	-0.544	0.171	-2.36	0.018	0.229
	ENSG00000274000.4	LILRA2	0.254	0.452	0.057	-0.458	1.463	-2.36	0.018	0.229
	ENSG00000182636.5	NDN	2.659	1.887	3.43	0.618	0.416	2.359	0.018	0.229
	ENSG00000117362.12	APH1A	145.147	134.5	155.794	0.211	0.146	2.359	0.018	0.229
	ENSG00000068903.19	SIRT2	110.845	126.637	95.052	-0.41	0.112	-2.358	0.018	0.229
	ENSG00000182150.15	ERCC6L2	13.727	11.948	15.506	0.35	0.14	2.357	0.018	0.23
	ENSG00000163297.16	ANTXR2	71.634	64.643	78.626	0.279	0.177	2.356	0.018	0.231
	ENSG00000244682.7	FCGR2C	24.718	34.73	14.705	-1.186	0.426	-2.356	0.018	0.231
	ENSG00000126457.21	PRMT1	139.904	123.414	156.393	0.339	0.238	2.353	0.019	0.232
	ENSG00000134324.11	LPIN1	67.241	88.689	45.793	-0.939	0.157	-2.353	0.019	0.232
	ENSG00000008256.15	CYTH3	1.885	2.114	1.655	-0.23	0.347	-2.353	0.019	0.232
	ENSG00000185591.9	SP1	33.644	39.056	28.232	-0.455	0.163	-2.353	0.019	0.232
	ENSG00000189057.10	FAM111B	21.523	19.349	23.698	0.279	0.156	2.352	0.019	0.232
	ENSG00000129596.4	CDO1	0.659	0.182	1.136	0.854	1.404	2.352	0.019	0.232
	ENSG00000152683.14	SLC30A6	14.978	14.166	15.789	0.147	0.141	2.351	0.019	0.233
	ENSG00000206450.11	HLA-B	0.424	0.822	0.027	-0.827	2.042	-2.351	0.019	0.233
	ENSG00000277734.7	TRAC	216.605	204.541	228.67	0.16	0.12	2.351	0.019	0.233
	ENSG00000111725.10	PRKAB1	29.189	34.685	23.692	-0.531	0.137	-2.35	0.019	0.233
	ENSG00000101255.10	TRIB3	25.43	33.187	17.674	-0.872	0.306	-2.35	0.019	0.233
	ENSG00000186105.7	LRRC70	1.428	0.933	1.923	0.597	0.508	2.349	0.019	0.233
	ENSG00000164329.13	PAPD4	60.644	68.576	52.713	-0.373	0.151	-2.349	0.019	0.233
	ENSG00000060491.16	OGFR	86.712	82.448	90.976	0.14	0.101	2.348	0.019	0.234
	ENSG00000185800.11	DMWD	31.968	38.45	25.485	-0.575	0.169	-2.347	0.019	0.234
	ENSG00000277561.4	GOLGA8IP	0.405	0.654	0.156	-0.517	0.827	-2.347	0.019	0.234
	ENSG00000196826.7	AC008758.1	0.152	0.022	0.282	0.327	1.592	2.344	0.019	0.236
	ENSG00000130590.13	SAMD10	42.315	41.403	43.227	0.061	0.129	2.344	0.019	0.236
	ENSG00000123933.16	MXD4	22.527	27.887	17.168	-0.669	0.188	-2.344	0.019	0.236
	ENSG00000111885.6	MAN1A1	33.715	32.33	35.1	0.115	0.104	2.343	0.019	0.236
	ENSG00000196458.10	ZNF605	4.745	4.811	4.679	-0.033	0.189	-2.343	0.019	0.236
	ENSG00000188389.10	PDCD1	0.885	0.535	1.236	0.543	0.667	2.343	0.019	0.236
	ENSG00000065361.15	ERBB3	6.146	5.838	6.454	0.124	0.489	-2.343	0.019	0.236
	ENSG00000184056.14	VPS33B	12.642	11.355	13.928	0.273	0.169	2.342	0.019	0.236
	ENSG00000180773.14	SLC36A4	14.138	12.089	16.186	0.393	0.162	2.342	0.019	0.236
	ENSG00000197747.8	S100A10	274.815	223.685	325.946	0.541	0.287	2.342	0.019	0.236
	ENSG00000164093.16	PITX2	0.269	0.495	0.043	-0.519	1.487	-2.341	0.019	0.237
	ENSG00000184060.10	ADAP2	0.562	0.589	0.536	-0.048	0.715	2.339	0.019	0.237
	ENSG00000183943.5	PRKX	78.038	83.844	72.232	-0.212	0.089	-2.339	0.019	0.238
	ENSG00000104872.10	PIH1D1	153.356	143.545	163.168	0.184	0.147	2.338	0.019	0.238
	ENSG00000078142.12	PIK3C3	22.612	20.643	24.581	0.241	0.123	2.337	0.019	0.238
	ENSG00000187953.10	PMS2CL	27.23	22.892	31.567	0.447	0.248	2.337	0.019	0.238
	ENSG00000143126.7	CELSR2	1.71	2.116	1.303	-0.436	0.206	-2.337	0.019	0.238
	ENSG00000171791.12	BCL2	82.31	92.466	72.154	-0.354	0.136	-2.337	0.019	0.238
	ENSG00000105397.13	TYK2	216.109	213.214	219.003	0.038	0.091	2.336	0.02	0.239
	ENSG00000198933.9	TBKBP1	11.874	14.362	9.386	-0.565	0.159	-2.335	0.02	0.239
	ENSG00000172795.15	DCP2	52.676	60.903	44.449	-0.446	0.164	-2.335	0.02	0.239
	ENSG00000086758.15	HUWE1	100.966	118.188	83.743	-0.492	0.144	-2.335	0.02	0.239
	ENSG00000159023.20	EPB41	33.239	37.852	28.626	-0.391	0.131	-2.335	0.02	0.239
	ENSG00000167468.16	GPX4	292.414	334.802	250.025	-0.42	0.126	-2.334	0.02	0.239
	ENSG00000100413.16	POLR3H	15.625	13.98	17.269	0.286	0.253	2.333	0.02	0.24
	ENSG00000130066.16	SAT1	101.628	95.014	108.242	0.186	0.137	2.333	0.02	0.24
	ENSG00000162191.13	UBXN1	161.433	185.653	137.214	-0.433	0.154	-2.332	0.02	0.24
	ENSG00000088247.17	KHSRP	317.508	297.994	337.023	0.177	0.129	2.332	0.02	0.24
	ENSG00000008083.13	JARID2	25.722	29.613	21.831	-0.423	0.141	-2.332	0.02	0.24
	ENSG00000136826.14	KLF4	0.231	0.141	0.321	0.211	1.21	2.332	0.02	0.24
	ENSG00000120708.16	TGFBI	1.192	1.907	0.476	-0.978	0.682	-2.331	0.02	0.24
	ENSG00000174989.12	FBXW8	8.696	10.184	7.207	-0.446	0.161	-2.33	0.02	0.241
	ENSG00000133067.17	LGR6	0.632	0.783	0.481	-0.268	0.699	-2.329	0.02	0.241
	ENSG00000134590.13	RTL8C	51.942	46.151	57.734	0.317	0.187	2.328	0.02	0.242
	ENSG00000105641.3	SLC5A5	2.051	2.96	1.141	-0.888	0.409	-2.327	0.02	0.242
	ENSG00000188404.8	SELL	13.894	11.404	16.383	0.487	0.287	2.325	0.02	0.243
	ENSG00000151849.14	CENPJ	39.633	40.273	38.992	-0.046	0.124	2.325	0.02	0.243
	ENSG00000148842.17	CNNM2	4.13	4.702	3.558	-0.323	0.187	-2.325	0.02	0.243
	ENSG00000213930.11	GALT	34.752	42.245	27.258	-0.614	0.192	-2.325	0.02	0.243
	ENSG00000167528.12	ZNF641	13.056	15.708	10.404	-0.551	0.165	-2.324	0.02	0.243
	ENSG00000109321.10	AREG	0.379	0.116	0.642	0.556	1.141	2.324	0.02	0.243
	ENSG00000122203.14	KIAA1191	48.463	45.909	51.017	0.149	0.146	2.324	0.02	0.244
	ENSG00000064999.13	ANKS1A	4.662	5.692	3.632	-0.531	0.165	-2.323	0.02	0.244
	ENSG00000197043.13	ANXA6	375.796	349.436	402.155	0.202	0.153	2.323	0.02	0.244
	ENSG00000187889.12	FYB2	0.719	1.344	0.095	-1.099	1.575	-2.322	0.02	0.244
	ENSG00000048707.14	VPS13D	15.833	17.743	13.923	-0.329	0.111	-2.322	0.02	0.244
	ENSG00000136052.9	SLC41A2	6.381	4.154	8.609	0.899	0.296	2.322	0.02	0.244
	ENSG00000107020.9	PLGRKT	34.656	43.107	26.205	-0.697	0.219	-2.322	0.02	0.244
	ENSG00000151292.17	CSNK1G3	18.857	22.764	14.95	-0.575	0.201	-2.322	0.02	0.244
	ENSG00000148248.13	SURF4	263.664	243.38	283.948	0.222	0.156	2.321	0.02	0.245
	ENSG00000282614.1	DND1P1	7.648	9.53	5.766	-0.638	0.258	-2.32	0.02	0.245
	ENSG00000167552.13	TUBA1A	41.22	37.274	45.165	0.27	0.17	2.32	0.02	0.245
	ENSG00000143889.15	HNRNPLL	36.394	32.714	40.074	0.285	0.164	2.319	0.02	0.245
	ENSG00000110092.3	CCND1	0.762	1.466	0.057	-1.222	0.976	-2.319	0.02	0.245
	ENSG00000167264.17	DUS2	15.032	14.918	15.146	0.021	0.17	2.317	0.02	0.246
	ENSG00000167524.14	SGK494	28.834	34.077	23.592	-0.512	0.192	-2.316	0.021	0.247
	ENSG00000179021.9	C3orf38	18.233	16.368	20.097	0.281	0.154	2.316	0.021	0.247
	ENSG00000140368.12	PSTPIP1	324.253	297.576	350.93	0.237	0.169	2.316	0.021	0.247
	ENSG00000141086.17	CTRL	4.984	4.171	5.798	0.395	0.33	2.315	0.021	0.247
	ENSG00000161179.13	YDJC	43.105	40.455	45.754	0.174	0.135	2.315	0.021	0.247
	ENSG00000162999.12	DUSP19	0.366	0.482	0.249	-0.247	0.605	-2.315	0.021	0.247
	ENSG00000066135.12	KDM4A	19.072	22.843	15.3	-0.549	0.16	-2.314	0.021	0.248
	ENSG00000111843.13	TMEM14C	19.554	18.154	20.955	0.197	0.174	2.312	0.021	0.248
	ENSG00000174151.14	CYB561D1	9.595	11.374	7.816	-0.489	0.159	-2.311	0.021	0.249
	ENSG00000101421.3	CHMP4B	117.25	110.482	124.017	0.165	0.128	2.311	0.021	0.249
	ENSG00000166508.17	MCM7	226.98	216.433	237.527	0.134	0.118	2.311	0.021	0.249
	ENSG00000100612.13	DHRS7	109.389	124.486	94.293	-0.397	0.106	-2.311	0.021	0.249
	ENSG00000127528.5	KLF2	32.12	26.817	37.422	0.466	0.265	2.311	0.021	0.249
	ENSG00000268182.5	SMIM17	0.434	0.752	0.115	-0.652	1.433	-2.31	0.021	0.249
	ENSG00000178104.19	PDE4DIP	39.668	41.137	38.199	-0.104	0.098	2.31	0.021	0.249
	ENSG00000276155.4	MAPT	0.25	0.382	0.117	-0.306	0.68	-2.309	0.021	0.25
	ENSG00000108518.7	PFN1	3934.07	3607.53	4260.6	0.24	0.17	2.307	0.021	0.251
	ENSG00000135506.15	OS9	148.791	145.447	152.135	0.064	0.093	2.306	0.021	0.251
	ENSG00000261556.9	SMG1P7	11.877	14.607	9.147	-0.621	0.235	-2.306	0.021	0.251
	ENSG00000213339.8	QTRT1	22.75	19.188	26.312	0.436	0.245	2.306	0.021	0.251
	ENSG00000143793.12	C1orf35	40.661	37.172	44.151	0.242	0.137	2.306	0.021	0.251
	ENSG00000086504.15	MRPL28	108.309	97.661	118.957	0.282	0.158	2.306	0.021	0.251
	ENSG00000078814.15	MYH7B	1.278	1.466	1.09	-0.239	0.304	-2.305	0.021	0.251
	ENSG00000164190.17	NIPBL	18.771	20.813	16.73	-0.299	0.099	-2.305	0.021	0.251
	ENSG00000198380.12	GFPT1	12.835	13.145	12.524	-0.065	0.113	-2.304	0.021	0.252
	ENSG00000176108.9	CHMP6	53.62	50.513	56.726	0.164	0.154	2.303	0.021	0.252
	ENSG00000143164.15	DCAF6	17.729	16.563	18.895	0.18	0.136	2.301	0.021	0.253
	ENSG00000180974.4	OR52E4	0.469	0.682	0.257	-0.42	0.544	-2.3	0.021	0.254
	ENSG00000115607.9	IL18RAP	69.041	83.365	54.716	-0.599	0.218	-2.3	0.021	0.254
	ENSG00000133063.15	CHIT1	12.386	16.805	7.967	-0.99	0.364	-2.3	0.021	0.254
	ENSG00000144118.13	RALB	61.524	57.89	65.158	0.168	0.147	2.3	0.021	0.254
	ENSG00000188976.10	NOC2L	61.695	57.525	65.864	0.192	0.204	2.3	0.021	0.254
	ENSG00000145743.15	FBXL17	11.842	11.565	12.12	0.062	0.149	2.299	0.022	0.254
	ENSG00000107560.10	RAB11FIP2	4.324	4.982	3.666	-0.359	0.16	-2.298	0.022	0.254
	ENSG00000276043.4	UHRF1	69.129	63.218	75.04	0.244	0.175	2.298	0.022	0.254
	ENSG00000130787.13	HIP1R	22.624	25.688	19.56	-0.376	0.114	-2.295	0.022	0.256
	ENSG00000147224.11	PRPS1	66.668	58.18	75.156	0.364	0.14	2.295	0.022	0.256
	ENSG00000154928.16	EPHB1	0.725	1.165	0.285	-0.752	0.603	-2.295	0.022	0.256
	ENSG00000100448.3	CTSG	0.904	1.722	0.087	-1.325	1.825	-2.294	0.022	0.256
	ENSG00000183621.15	ZNF438	2.758	2.449	3.067	0.238	0.248	2.294	0.022	0.257
	ENSG00000176619.12	LMNB2	116.996	114.09	119.901	0.071	0.125	2.294	0.022	0.257
	ENSG00000106392.10	C1GALT1	50.281	45.627	54.935	0.263	0.113	2.292	0.022	0.258
	ENSG00000117308.14	GALE	69.13	64.339	73.92	0.197	0.154	2.292	0.022	0.258
	ENSG00000033627.16	ATP6V0A1	3.179	4.481	1.877	-0.93	0.387	-2.291	0.022	0.258
	ENSG00000256206.2	AC018523.2	0.495	0.183	0.807	0.611	1.014	2.291	0.022	0.258
	ENSG00000130164.13	LDLR	62.48	68.53	56.43	-0.276	0.113	-2.291	0.022	0.258
	ENSG00000212123.3	PRR22	1.976	1.205	2.746	0.765	0.573	2.291	0.022	0.258
	ENSG00000173163.10	COMMD1	42.851	38.259	47.443	0.303	0.187	2.289	0.022	0.259
	ENSG00000005007.12	UPF1	50.891	55.709	46.074	-0.269	0.093	-2.289	0.022	0.259
	ENSG00000188647.12	PTAR1	19.734	23.126	16.341	-0.476	0.18	-2.288	0.022	0.259
	ENSG00000164096.12	C4orf3	120.418	95.685	145.15	0.596	0.319	2.288	0.022	0.259
	ENSG00000206489.9	PPP1R10	30.476	33.355	27.597	-0.265	0.186	-2.287	0.022	0.26
	ENSG00000058729.10	RIOK2	11.527	11.033	12.022	0.114	0.221	2.286	0.022	0.26
	ENSG00000176542.9	USF3	4.497	5.378	3.616	-0.467	0.149	-2.285	0.022	0.261
	ENSG00000164488.11	DACT2	0.14	0.028	0.251	0.284	1.664	2.285	0.022	0.261
	ENSG00000104783.11	KCNN4	16.012	12.48	19.544	0.608	0.289	2.285	0.022	0.261
	ENSG00000158417.10	EIF5B	29.281	26.464	32.099	0.269	0.172	2.284	0.022	0.261
	ENSG00000155760.2	FZD7	0.609	0.436	0.781	0.31	0.421	2.284	0.022	0.261
	ENSG00000152270.8	PDE3B	24.527	22.14	26.915	0.271	0.163	2.284	0.022	0.261
	ENSG00000173482.16	PTPRM	6.095	8.349	3.841	-0.949	0.372	-2.284	0.022	0.261
	ENSG00000261308.2	FIGNL2	0.422	0.584	0.259	-0.331	0.458	-2.284	0.022	0.261
	ENSG00000133858.15	ZFC3H1	34.843	38.976	30.711	-0.334	0.202	-2.283	0.022	0.261
	ENSG00000106105.13	GARS	97.349	129.072	65.626	-0.965	0.323	-2.283	0.022	0.261
	ENSG00000184613.10	NELL2	3.228	4.029	2.428	-0.553	0.327	-2.283	0.022	0.261
	ENSG00000161847.13	RAVER1	79.276	76.78	81.771	0.09	0.107	2.282	0.022	0.261
	ENSG00000283716.2	KP420440.1	0.504	0.857	0.151	-0.69	1.156	-2.282	0.022	0.261
	ENSG00000105656.12	ELL	25.842	24.733	26.952	0.119	0.136	2.282	0.023	0.261
	ENSG00000115207.13	GTF3C2	58.207	54.996	61.418	0.157	0.122	2.282	0.023	0.261
	ENSG00000166004.14	CEP295	15.313	14.791	15.835	0.092	0.143	2.281	0.023	0.261
	ENSG00000015171.19	ZMYND11	30.561	29.223	31.9	0.122	0.115	2.281	0.023	0.261
	ENSG00000126803.9	HSPA2	6.267	5.633	6.902	0.253	0.176	2.281	0.023	0.261
	ENSG00000168701.18	TMEM208	41.568	35.302	47.834	0.428	0.234	2.281	0.023	0.261
	ENSG00000186446.11	ZNF501	2.674	3.203	2.145	-0.418	0.386	-2.281	0.023	0.261
	ENSG00000124251.10	TP53TG5	1.429	1.844	1.014	-0.498	0.581	-2.28	0.023	0.262
	ENSG00000134308.13	YWHAQ	172.634	161.147	184.12	0.191	0.126	2.279	0.023	0.262
	ENSG00000124201.14	ZNFX1	14.983	16.975	12.992	-0.361	0.129	-2.279	0.023	0.262
	ENSG00000101189.6	MRGBP	25.526	23.947	27.104	0.172	0.133	2.278	0.023	0.262
	ENSG00000185900.9	POMK	10.713	12.529	8.896	-0.451	0.198	-2.278	0.023	0.262
	ENSG00000198521.11	ZNF43	22.005	25.422	18.587	-0.432	0.248	-2.278	0.023	0.262
	ENSG00000061656.9	SPAG4	17.219	12.16	22.277	0.823	0.408	2.277	0.023	0.262
	ENSG00000166261.10	ZNF202	7.854	6.284	9.423	0.517	0.223	2.277	0.023	0.263
	ENSG00000284933.1	AC243837.3	0.15	0.03	0.27	0.302	1.458	2.276	0.023	0.263
	ENSG00000176946.11	THAP4	23.723	21.153	26.294	0.301	0.149	2.276	0.023	0.263
	ENSG00000150991.14	UBC	804.967	733.404	876.53	0.257	0.168	2.275	0.023	0.264
	ENSG00000243244.5	STON1	1.336	0.978	1.694	0.446	0.498	2.275	0.023	0.264
	ENSG00000167674.14	HDGFL2	65.732	62.372	69.092	0.145	0.108	2.274	0.023	0.264
	ENSG00000091262.15	ABCC6	0.277	0.143	0.411	0.304	0.743	2.274	0.023	0.264
	ENSG00000128059.8	PPAT	12.632	11.815	13.45	0.173	0.194	2.273	0.023	0.264
	ENSG00000229405.1	AC092580.1	6.628	9.289	3.966	-1.051	0.491	-2.272	0.023	0.265
	ENSG00000177697.18	CD151	110.905	105.996	115.813	0.127	0.17	2.272	0.023	0.265
	ENSG00000104228.12	TRIM35	19.236	24.516	13.956	-0.771	0.21	-2.272	0.023	0.265
	ENSG00000196363.9	WDR5	29.888	27.925	31.851	0.184	0.157	2.271	0.023	0.265
	ENSG00000081026.18	MAGI3	1.299	1.546	1.053	-0.31	0.308	-2.271	0.023	0.265
	ENSG00000136371.10	MTHFS	16.755	20.566	12.944	-0.629	0.233	-2.271	0.023	0.265
	ENSG00000228875.8	CSNK2B	0.115	0.23	0	-0.298	2.253	-2.27	0.023	0.265
[truncated: 20,908 more rows]
