# Supplementary material for: Characterization of HIF-1α Knockout Primary Human Natural Killer Cells Including Populations in Allogeneic Glioblastoma
Source: Int J Mol Sci. 2024 May 28;25(11):5896. doi: 10.3390/ijms25115896 (PMC11173110; doi:10.3390/ijms25115896)
Supplement: Supplementary file 1 [file ijms-25-05896-s001.zip › Supplementary Table S5 normal vs hypoxia NK GSEA.xlsx]

## Sheet: Sheet1
RaNA-seq
	Pathway_ID	Pathway	Database	numGenes	ES	NES	nMoreExtreme	size	p-value	padj
	R-HSA-69278	Cell Cycle, Mitotic	REACTOME	240	0.442	2.105	0	499	1.9e-4	0.002
	R-HSA-71291	Metabolism of amino acids and derivatives	REACTOME	135	0.329	1.515	0	337	1.9e-4	0.002
	R-HSA-5663205	Infectious disease	REACTOME	199	0.462	2.148	0	372	1.9e-4	0.002
	hsa05016	Huntington's disease	KEGG	76	0.4	1.718	0	182	1.9e-4	0.002
	R-HSA-2262752	Cellular responses to stress	REACTOME	178	0.416	1.959	0	434	1.9e-4	0.002
	R-HSA-2559583	Cellular Senescence	REACTOME	73	0.421	1.811	0	188	1.9e-4	0.002
	R-HSA-72312	rRNA processing	REACTOME	116	0.574	2.479	0	191	1.9e-4	0.002
	R-HSA-69620	Cell Cycle Checkpoints	REACTOME	119	0.539	2.335	0	196	1.9e-4	0.002
	R-HSA-8868773	rRNA processing in the nucleus and cytosol	REACTOME	111	0.574	2.459	0	181	1.9e-4	0.002
	R-HSA-1852241	Organelle biogenesis and maintenance	REACTOME	140	0.352	1.62	0	331	1.9e-4	0.002
	R-HSA-3700989	Transcriptional Regulation by TP53	REACTOME	141	0.353	1.633	0	354	1.9e-4	0.002
	R-HSA-68886	M Phase	REACTOME	148	0.428	1.947	0	297	1.9e-4	0.002
	R-HSA-69275	G2/M Transition	REACTOME	81	0.4	1.708	0	175	1.9e-4	0.002
	R-HSA-72172	mRNA Splicing	REACTOME	122	0.585	2.516	0	186	1.9e-4	0.002
	R-HSA-73894	DNA Repair	REACTOME	176	0.5	2.28	0	306	1.9e-4	0.002
	R-HSA-72689	Formation of a pool of free 40S subunits	REACTOME	63	0.562	2.232	0	102	1.9e-4	0.002
	WP179	Cell Cycle	WikiPathways	34	0.453	1.797	0	102	1.9e-4	0.002
	R-HSA-2559582	Senescence-Associated Secretory Phenotype (SASP)	REACTOME	52	0.514	2.049	0	105	1.9e-4	0.002
	R-HSA-73886	Chromosome Maintenance	REACTOME	52	0.578	2.304	0	105	1.9e-4	0.002
	R-HSA-72163	mRNA Splicing - Major Pathway	REACTOME	121	0.6	2.566	0	178	1.9e-4	0.002
	hsa_M00354	Spliceosome, U4/U6.U5 tri-snRNP	KEGG	26	0.682	2.136	0	30	1.9e-4	0.002
	M00354	Spliceosome, U4/U6.U5 tri-snRNP	KEGG	26	0.682	2.136	0	30	1.9e-4	0.002
	R-HSA-110314	Recognition of DNA damage by PCNA-containing replication complex	REACTOME	25	0.786	2.464	0	30	1.9e-4	0.002
	R-HSA-180786	Extension of Telomeres	REACTOME	23	0.786	2.462	0	30	1.9e-4	0.002
	R-HSA-68882	Mitotic Anaphase	REACTOME	85	0.436	1.858	0	173	1.9e-4	0.002
	R-HSA-69239	Synthesis of DNA	REACTOME	61	0.651	2.571	0	99	1.9e-4	0.002
	hsa00240	Pyrimidine metabolism	KEGG	38	0.483	1.913	0	101	1.9e-4	0.002
	R-HSA-427413	NoRC negatively regulates rRNA expression	REACTOME	64	0.514	2.036	0	101	1.9e-4	0.002
	R-HSA-5250913	Positive epigenetic regulation of rRNA expression	REACTOME	65	0.542	2.147	0	101	1.9e-4	0.002
	R-HSA-5578749	Transcriptional regulation by small RNAs	REACTOME	69	0.56	2.22	0	101	1.9e-4	0.002
	R-HSA-167238	Pausing and recovery of Tat-mediated HIV elongation	REACTOME	24	0.662	2.089	0	31	1.9e-4	0.002
	R-HSA-167243	Tat-mediated HIV elongation arrest and recovery	REACTOME	24	0.662	2.089	0	31	1.9e-4	0.002
	hsa03013	RNA transport	KEGG	66	0.423	1.782	0	157	1.9e-4	0.002
	R-HSA-2555396	Mitotic Metaphase and Anaphase	REACTOME	85	0.435	1.858	0	174	1.9e-4	0.002
	R-HSA-6791226	Major pathway of rRNA processing in the nucleolus and cytosol	REACTOME	117	0.567	2.415	0	170	1.9e-4	0.002
	R-HSA-195258	RHO GTPase Effectors	REACTOME	130	0.355	1.604	0	281	1.9e-4	0.002
	R-HSA-5250941	Negative epigenetic regulation of rRNA expression	REACTOME	65	0.514	2.047	0	104	1.9e-4	0.002
	R-HSA-69306	DNA Replication	REACTOME	71	0.638	2.548	0	107	1.9e-4	0.002
	R-HSA-73854	RNA Polymerase I Promoter Clearance	REACTOME	70	0.563	2.239	0	104	1.9e-4	0.002
	R-HSA-163200	Respiratory electron transport, ATP synthesis by chemiosmotic coupling, and heat production by uncoupling proteins.	REACTOME	57	0.492	1.973	0	110	1.9e-4	0.002
	R-HSA-453274	Mitotic G2-G2/M phases	REACTOME	82	0.401	1.712	0	177	1.9e-4	0.002
	R-HSA-5696398	Nucleotide Excision Repair	REACTOME	48	0.528	2.117	0	110	1.9e-4	0.002
	R-HSA-162909	Host Interactions of HIV factors	REACTOME	73	0.463	1.898	0	129	1.9e-4	0.002
	R-HSA-5693567	HDR through Homologous Recombination (HR) or Single Strand Annealing (SSA)	REACTOME	78	0.536	2.196	0	129	1.9e-4	0.002
	R-HSA-5617472	Activation of anterior HOX genes in hindbrain development during early embryogenesis	REACTOME	49	0.49	1.977	0	114	1.9e-4	0.002
	R-HSA-5619507	Activation of HOX genes during differentiation	REACTOME	49	0.49	1.977	0	114	1.9e-4	0.002
	R-HSA-162906	HIV Infection	REACTOME	123	0.473	2.081	0	225	1.9e-4	0.002
	R-HSA-174143	APC/C-mediated degradation of cell cycle proteins	REACTOME	52	0.547	2.107	0	85	1.9e-4	0.002
	R-HSA-453276	Regulation of mitotic cell cycle	REACTOME	52	0.547	2.107	0	85	1.9e-4	0.002
	R-HSA-73777	RNA Polymerase I Chain Elongation	REACTOME	57	0.565	2.175	0	85	1.9e-4	0.002
	R-HSA-156842	Eukaryotic Translation Elongation	REACTOME	60	0.573	2.243	0	94	1.9e-4	0.002
	R-HSA-5693532	DNA Double-Strand Break Repair	REACTOME	96	0.517	2.185	0	161	1.9e-4	0.002
	R-HSA-1428517	The citric acid (TCA) cycle and respiratory electron transport	REACTOME	77	0.429	1.805	0	154	1.9e-4	0.002
	R-HSA-168254	Influenza Infection	REACTOME	100	0.541	2.274	0	154	1.9e-4	0.002
	R-HSA-2467813	Separation of Sister Chromatids	REACTOME	78	0.424	1.793	0	162	1.9e-4	0.002
	R-HSA-5693607	Processing of DNA double-strand break ends	REACTOME	63	0.528	2.069	0	95	1.9e-4	0.002
	R-HSA-76005	Response to elevated platelet cytosolic Ca2+	REACTOME	34	0.448	1.813	0	117	1.9e-4	0.002
	R-HSA-975956	Nonsense Mediated Decay (NMD) independent of the Exon Junction Complex (EJC)	REACTOME	60	0.564	2.212	0	95	1.9e-4	0.002
	R-HSA-72706	GTP hydrolysis and joining of the 60S ribosomal subunit	REACTOME	68	0.521	2.096	0	113	1.9e-4	0.002
	R-HSA-73857	RNA Polymerase II Transcription	REACTOME	84	0.535	2.23	0	146	1.9e-4	0.002
	R-HSA-927802	Nonsense-Mediated Decay (NMD)	REACTOME	71	0.535	2.159	0	115	1.9e-4	0.002
	R-HSA-975957	Nonsense Mediated Decay (NMD) enhanced by the Exon Junction Complex (EJC)	REACTOME	71	0.535	2.159	0	115	1.9e-4	0.002
	R-HSA-72766	Translation	REACTOME	88	0.496	2.093	0	158	1.9e-4	0.002
	R-HSA-69206	G1/S Transition	REACTOME	75	0.599	2.428	0	118	1.9e-4	0.002
	R-HSA-2408557	Selenocysteine synthesis	REACTOME	59	0.548	2.136	0	92	1.9e-4	0.002
	R-HSA-69473	G2/M DNA damage checkpoint	REACTOME	56	0.512	1.997	0	92	1.9e-4	0.002
	hsa03040	Spliceosome	KEGG	83	0.602	2.471	0	131	1.9e-4	0.002
	R-HSA-162599	Late Phase of HIV Life Cycle	REACTOME	70	0.51	2.096	0	131	1.9e-4	0.002
	R-HSA-169911	Regulation of Apoptosis	REACTOME	35	0.574	2.011	0	52	1.9e-4	0.002
	R-HSA-72165	mRNA Splicing - Minor Pathway	REACTOME	39	0.63	2.209	0	52	1.9e-4	0.002
	R-HSA-72203	Processing of Capped Intron-Containing Pre-mRNA	REACTOME	146	0.573	2.535	0	235	1.9e-4	0.002
	R-HSA-168273	Influenza Viral RNA Transcription and Replication	REACTOME	92	0.585	2.409	0	134	1.9e-4	0.002
	R-HSA-191859	snRNP Assembly	REACTOME	34	0.629	2.212	0	53	1.9e-4	0.002
	R-HSA-194441	Metabolism of non-coding RNA	REACTOME	34	0.629	2.212	0	53	1.9e-4	0.002
	R-HSA-15869	Metabolism of nucleotides	REACTOME	41	0.502	1.952	0	91	1.9e-4	0.002
	R-HSA-72613	Eukaryotic Translation Initiation	REACTOME	69	0.49	1.986	0	120	1.9e-4	0.002
	R-HSA-72737	Cap-dependent Translation Initiation	REACTOME	69	0.49	1.986	0	120	1.9e-4	0.002
	myc_activpathway	Validated targets of C-MYC transcriptional activation	Pathway Interaction Database	38	0.546	2.076	0	79	1.9e-4	0.002
	R-HSA-176408	Regulation of APC/C activators between G1/S and early anaphase	REACTOME	50	0.574	2.182	0	79	1.9e-4	0.002
	R-HSA-5250924	B-WICH complex positively regulates rRNA expression	REACTOME	54	0.528	2.035	0	86	1.9e-4	0.002
	R-HSA-72306	tRNA processing	REACTOME	56	0.492	1.959	0	106	1.9e-4	0.002
	R-HSA-73864	RNA Polymerase I Transcription	REACTOME	71	0.565	2.252	0	106	1.9e-4	0.002
	R-HSA-114608	Platelet degranulation	REACTOME	34	0.459	1.839	0	112	1.9e-4	0.002
	R-HSA-156827	L13a-mediated translational silencing of Ceruloplasmin expression	REACTOME	67	0.501	2.009	0	112	1.9e-4	0.002
	R-HSA-157579	Telomere Maintenance	REACTOME	54	0.602	2.283	0	78	1.9e-4	0.002
	R-HSA-1799339	SRP-dependent cotranslational protein targeting to membrane	REACTOME	74	0.614	2.465	0	112	1.9e-4	0.002
	R-HSA-674695	RNA Polymerase II Pre-transcription Events	REACTOME	48	0.514	1.957	0	80	1.9e-4	0.002
	R-HSA-6781827	Transcription-Coupled Nucleotide Excision Repair (TC-NER)	REACTOME	38	0.57	2.164	0	78	1.9e-4	0.002
	R-HSA-72202	Transport of Mature Transcript to Cytoplasm	REACTOME	44	0.611	2.326	0	80	1.9e-4	0.002
	R-HSA-5357801	Programmed Cell Death	REACTOME	70	0.419	1.777	0	166	1.9e-4	0.002
	hsa00230	Purine metabolism	KEGG	63	0.453	1.92	0	165	1.9e-4	0.002
	hsa05034	Alcoholism	KEGG	66	0.484	2.048	0	163	1.9e-4	0.002
	R-HSA-109581	Apoptosis	REACTOME	70	0.423	1.789	0	163	1.9e-4	0.002
	R-HSA-162587	HIV Life Cycle	REACTOME	78	0.507	2.103	0	144	1.9e-4	0.002
	R-HSA-5693538	Homology Directed Repair	REACTOME	83	0.524	2.16	0	135	1.9e-4	0.002
	e2f_pathway	E2F transcription factor network	Pathway Interaction Database	27	0.588	2.195	0	72	1.9e-4	0.002
	hsa05012	Parkinson's disease	KEGG	63	0.461	1.879	0	124	1.9e-4	0.002
	R-HSA-179419	APC:Cdc20 mediated degradation of cell cycle proteins prior to satisfation of the cell cycle checkpoint	REACTOME	45	0.566	2.115	0	72	1.9e-4	0.002
	R-HSA-5656169	Termination of translesion DNA synthesis	REACTOME	21	0.709	2.25	0	32	1.9e-4	0.002
	R-HSA-68962	Activation of the pre-replicative complex	REACTOME	18	0.791	2.509	0	32	1.9e-4	0.002

## Sheet: Sheet1 (2)
	Pathway_ID	Pathway	Database	numGenes	ES	NES	nMoreExtreme	size	p-value	padj
	R-HSA-69239	Synthesis of DNA	REACTOME	61	0.651	2.571	0	99	1.9e-4	0.002
	R-HSA-72163	mRNA Splicing - Major Pathway	REACTOME	121	0.6	2.566	0	178	1.9e-4	0.002
	R-HSA-69306	DNA Replication	REACTOME	71	0.638	2.548	0	107	1.9e-4	0.002
	R-HSA-72203	Processing of Capped Intron-Containing Pre-mRNA	REACTOME	146	0.573	2.535	0	235	1.9e-4	0.002
	R-HSA-72172	mRNA Splicing	REACTOME	122	0.585	2.516	0	186	1.9e-4	0.002
	R-HSA-68962	Activation of the pre-replicative complex	REACTOME	18	0.791	2.509	0	32	1.9e-4	0.002
	R-HSA-72312	rRNA processing	REACTOME	116	0.574	2.479	0	191	1.9e-4	0.002
	hsa03040	Spliceosome	KEGG	83	0.602	2.471	0	131	1.9e-4	0.002
	R-HSA-1799339	SRP-dependent cotranslational protein targeting to membrane	REACTOME	74	0.614	2.465	0	112	1.9e-4	0.002
	R-HSA-110314	Recognition of DNA damage by PCNA-containing replication complex	REACTOME	25	0.786	2.464	0	30	1.9e-4	0.002
	R-HSA-180786	Extension of Telomeres	REACTOME	23	0.786	2.462	0	30	1.9e-4	0.002
	R-HSA-8868773	rRNA processing in the nucleus and cytosol	REACTOME	111	0.574	2.459	0	181	1.9e-4	0.002
	R-HSA-69206	G1/S Transition	REACTOME	75	0.599	2.428	0	118	1.9e-4	0.002
	R-HSA-6791226	Major pathway of rRNA processing in the nucleolus and cytosol	REACTOME	117	0.567	2.415	0	170	1.9e-4	0.002
	R-HSA-168273	Influenza Viral RNA Transcription and Replication	REACTOME	92	0.585	2.409	0	134	1.9e-4	0.002
	R-HSA-69620	Cell Cycle Checkpoints	REACTOME	119	0.539	2.335	0	196	1.9e-4	0.002
	R-HSA-72202	Transport of Mature Transcript to Cytoplasm	REACTOME	44	0.611	2.326	0	80	1.9e-4	0.002
	R-HSA-73886	Chromosome Maintenance	REACTOME	52	0.578	2.304	0	105	1.9e-4	0.002
	R-HSA-157579	Telomere Maintenance	REACTOME	54	0.602	2.283	0	78	1.9e-4	0.002
	R-HSA-73894	DNA Repair	REACTOME	176	0.5	2.28	0	306	1.9e-4	0.002
	R-HSA-168254	Influenza Infection	REACTOME	100	0.541	2.274	0	154	1.9e-4	0.002
	R-HSA-73864	RNA Polymerase I Transcription	REACTOME	71	0.565	2.252	0	106	1.9e-4	0.002
	R-HSA-5656169	Termination of translesion DNA synthesis	REACTOME	21	0.709	2.25	0	32	1.9e-4	0.002
	R-HSA-156842	Eukaryotic Translation Elongation	REACTOME	60	0.573	2.243	0	94	1.9e-4	0.002
	R-HSA-73854	RNA Polymerase I Promoter Clearance	REACTOME	70	0.563	2.239	0	104	1.9e-4	0.002
	R-HSA-72689	Formation of a pool of free 40S subunits	REACTOME	63	0.562	2.232	0	102	1.9e-4	0.002
	R-HSA-73857	RNA Polymerase II Transcription	REACTOME	84	0.535	2.23	0	146	1.9e-4	0.002
	R-HSA-5578749	Transcriptional regulation by small RNAs	REACTOME	69	0.56	2.22	0	101	1.9e-4	0.002
	R-HSA-975956	Nonsense Mediated Decay (NMD) independent of the Exon Junction Complex (EJC)	REACTOME	60	0.564	2.212	0	95	1.9e-4	0.002
	R-HSA-191859	snRNP Assembly	REACTOME	34	0.629	2.212	0	53	1.9e-4	0.002
	R-HSA-194441	Metabolism of non-coding RNA	REACTOME	34	0.629	2.212	0	53	1.9e-4	0.002
	R-HSA-72165	mRNA Splicing - Minor Pathway	REACTOME	39	0.63	2.209	0	52	1.9e-4	0.002
	R-HSA-5693567	HDR through Homologous Recombination (HR) or Single Strand Annealing (SSA)	REACTOME	78	0.536	2.196	0	129	1.9e-4	0.002
	e2f_pathway	E2F transcription factor network	Pathway Interaction Database	27	0.588	2.195	0	72	1.9e-4	0.002
	R-HSA-5693532	DNA Double-Strand Break Repair	REACTOME	96	0.517	2.185	0	161	1.9e-4	0.002
	R-HSA-176408	Regulation of APC/C activators between G1/S and early anaphase	REACTOME	50	0.574	2.182	0	79	1.9e-4	0.002
	R-HSA-73777	RNA Polymerase I Chain Elongation	REACTOME	57	0.565	2.175	0	85	1.9e-4	0.002
	R-HSA-6781827	Transcription-Coupled Nucleotide Excision Repair (TC-NER)	REACTOME	38	0.57	2.164	0	78	1.9e-4	0.002
	R-HSA-5693538	Homology Directed Repair	REACTOME	83	0.524	2.16	0	135	1.9e-4	0.002
	R-HSA-927802	Nonsense-Mediated Decay (NMD)	REACTOME	71	0.535	2.159	0	115	1.9e-4	0.002
	R-HSA-975957	Nonsense Mediated Decay (NMD) enhanced by the Exon Junction Complex (EJC)	REACTOME	71	0.535	2.159	0	115	1.9e-4	0.002
	R-HSA-5663205	Infectious disease	REACTOME	199	0.462	2.148	0	372	1.9e-4	0.002
	R-HSA-5250913	Positive epigenetic regulation of rRNA expression	REACTOME	65	0.542	2.147	0	101	1.9e-4	0.002
	hsa_M00354	Spliceosome, U4/U6.U5 tri-snRNP	KEGG	26	0.682	2.136	0	30	1.9e-4	0.002
	M00354	Spliceosome, U4/U6.U5 tri-snRNP	KEGG	26	0.682	2.136	0	30	1.9e-4	0.002
	R-HSA-2408557	Selenocysteine synthesis	REACTOME	59	0.548	2.136	0	92	1.9e-4	0.002
	R-HSA-5696398	Nucleotide Excision Repair	REACTOME	48	0.528	2.117	0	110	1.9e-4	0.002
	R-HSA-179419	APC:Cdc20 mediated degradation of cell cycle proteins prior to satisfation of the cell cycle checkpoint	REACTOME	45	0.566	2.115	0	72	1.9e-4	0.002
	R-HSA-174143	APC/C-mediated degradation of cell cycle proteins	REACTOME	52	0.547	2.107	0	85	1.9e-4	0.002
	R-HSA-453276	Regulation of mitotic cell cycle	REACTOME	52	0.547	2.107	0	85	1.9e-4	0.002
	R-HSA-69278	Cell Cycle, Mitotic	REACTOME	240	0.442	2.105	0	499	1.9e-4	0.002
	R-HSA-162587	HIV Life Cycle	REACTOME	78	0.507	2.103	0	144	1.9e-4	0.002
	R-HSA-72706	GTP hydrolysis and joining of the 60S ribosomal subunit	REACTOME	68	0.521	2.096	0	113	1.9e-4	0.002
	R-HSA-162599	Late Phase of HIV Life Cycle	REACTOME	70	0.51	2.096	0	131	1.9e-4	0.002
	R-HSA-72766	Translation	REACTOME	88	0.496	2.093	0	158	1.9e-4	0.002
	R-HSA-167238	Pausing and recovery of Tat-mediated HIV elongation	REACTOME	24	0.662	2.089	0	31	1.9e-4	0.002
	R-HSA-167243	Tat-mediated HIV elongation arrest and recovery	REACTOME	24	0.662	2.089	0	31	1.9e-4	0.002
	R-HSA-162906	HIV Infection	REACTOME	123	0.473	2.081	0	225	1.9e-4	0.002
	myc_activpathway	Validated targets of C-MYC transcriptional activation	Pathway Interaction Database	38	0.546	2.076	0	79	1.9e-4	0.002
	R-HSA-5693607	Processing of DNA double-strand break ends	REACTOME	63	0.528	2.069	0	95	1.9e-4	0.002
	R-HSA-2559582	Senescence-Associated Secretory Phenotype (SASP)	REACTOME	52	0.514	2.049	0	105	1.9e-4	0.002
	hsa05034	Alcoholism	KEGG	66	0.484	2.048	0	163	1.9e-4	0.002
	R-HSA-5250941	Negative epigenetic regulation of rRNA expression	REACTOME	65	0.514	2.047	0	104	1.9e-4	0.002
	R-HSA-427413	NoRC negatively regulates rRNA expression	REACTOME	64	0.514	2.036	0	101	1.9e-4	0.002
	R-HSA-5250924	B-WICH complex positively regulates rRNA expression	REACTOME	54	0.528	2.035	0	86	1.9e-4	0.002
	R-HSA-169911	Regulation of Apoptosis	REACTOME	35	0.574	2.011	0	52	1.9e-4	0.002
	R-HSA-156827	L13a-mediated translational silencing of Ceruloplasmin expression	REACTOME	67	0.501	2.009	0	112	1.9e-4	0.002
	R-HSA-69473	G2/M DNA damage checkpoint	REACTOME	56	0.512	1.997	0	92	1.9e-4	0.002
	R-HSA-72613	Eukaryotic Translation Initiation	REACTOME	69	0.49	1.986	0	120	1.9e-4	0.002
	R-HSA-72737	Cap-dependent Translation Initiation	REACTOME	69	0.49	1.986	0	120	1.9e-4	0.002
	R-HSA-5617472	Activation of anterior HOX genes in hindbrain development during early embryogenesis	REACTOME	49	0.49	1.977	0	114	1.9e-4	0.002
	R-HSA-5619507	Activation of HOX genes during differentiation	REACTOME	49	0.49	1.977	0	114	1.9e-4	0.002
	R-HSA-163200	Respiratory electron transport, ATP synthesis by chemiosmotic coupling, and heat production by uncoupling proteins.	REACTOME	57	0.492	1.973	0	110	1.9e-4	0.002
	R-HSA-2262752	Cellular responses to stress	REACTOME	178	0.416	1.959	0	434	1.9e-4	0.002
	R-HSA-72306	tRNA processing	REACTOME	56	0.492	1.959	0	106	1.9e-4	0.002
	R-HSA-674695	RNA Polymerase II Pre-transcription Events	REACTOME	48	0.514	1.957	0	80	1.9e-4	0.002
	R-HSA-15869	Metabolism of nucleotides	REACTOME	41	0.502	1.952	0	91	1.9e-4	0.002
	R-HSA-68886	M Phase	REACTOME	148	0.428	1.947	0	297	1.9e-4	0.002
	hsa00230	Purine metabolism	KEGG	63	0.453	1.92	0	165	1.9e-4	0.002
	hsa00240	Pyrimidine metabolism	KEGG	38	0.483	1.913	0	101	1.9e-4	0.002
	R-HSA-162909	Host Interactions of HIV factors	REACTOME	73	0.463	1.898	0	129	1.9e-4	0.002
	hsa05012	Parkinson's disease	KEGG	63	0.461	1.879	0	124	1.9e-4	0.002
	R-HSA-68882	Mitotic Anaphase	REACTOME	85	0.436	1.858	0	173	1.9e-4	0.002
	R-HSA-2555396	Mitotic Metaphase and Anaphase	REACTOME	85	0.435	1.858	0	174	1.9e-4	0.002
	R-HSA-114608	Platelet degranulation	REACTOME	34	0.459	1.839	0	112	1.9e-4	0.002
	R-HSA-76005	Response to elevated platelet cytosolic Ca2+	REACTOME	34	0.448	1.813	0	117	1.9e-4	0.002
	R-HSA-2559583	Cellular Senescence	REACTOME	73	0.421	1.811	0	188	1.9e-4	0.002
	R-HSA-1428517	The citric acid (TCA) cycle and respiratory electron transport	REACTOME	77	0.429	1.805	0	154	1.9e-4	0.002
	WP179	Cell Cycle	WikiPathways	34	0.453	1.797	0	102	1.9e-4	0.002
	R-HSA-2467813	Separation of Sister Chromatids	REACTOME	78	0.424	1.793	0	162	1.9e-4	0.002
	R-HSA-109581	Apoptosis	REACTOME	70	0.423	1.789	0	163	1.9e-4	0.002
	hsa03013	RNA transport	KEGG	66	0.423	1.782	0	157	1.9e-4	0.002
	R-HSA-5357801	Programmed Cell Death	REACTOME	70	0.419	1.777	0	166	1.9e-4	0.002
	hsa05016	Huntington's disease	KEGG	76	0.4	1.718	0	182	1.9e-4	0.002
	R-HSA-453274	Mitotic G2-G2/M phases	REACTOME	82	0.401	1.712	0	177	1.9e-4	0.002
	R-HSA-69275	G2/M Transition	REACTOME	81	0.4	1.708	0	175	1.9e-4	0.002
	R-HSA-3700989	Transcriptional Regulation by TP53	REACTOME	141	0.353	1.633	0	354	1.9e-4	0.002
	R-HSA-1852241	Organelle biogenesis and maintenance	REACTOME	140	0.352	1.62	0	331	1.9e-4	0.002
	R-HSA-195258	RHO GTPase Effectors	REACTOME	130	0.355	1.604	0	281	1.9e-4	0.002
	R-HSA-71291	Metabolism of amino acids and derivatives	REACTOME	135	0.329	1.515	0	337	1.9e-4	0.002
