# Supplementary material for: Characterization of HIF-1α Knockout Primary Human Natural Killer Cells Including Populations in Allogeneic Glioblastoma
Source: Int J Mol Sci. 2024 May 28;25(11):5896. doi: 10.3390/ijms25115896 (PMC11173110; doi:10.3390/ijms25115896)
Supplement: Supplementary file 1 [file ijms-25-05896-s001.zip › Supplementary Table S6 primer sequence.xlsx]

## Sheet: Sheet1
Primer name	sequence (5'-)
HIF AB F	TGGCATCTTCTAATCCTTCTGT
HIF AB R	CCGGCCTGAGTCATGTTT
HIF AC F	GGCCATGTCAGACTCAACTAC
HIF AC R	CCACCACGTCCCACTAATTT
dHIF AB off target 1 F	CTGAGATAGCACCACTTCACTC
dHIF AB off target 1 R	CGTTGTGAGCCCACTCTAAT
dHIF AB off target 2 F	CCAGGTCTAAGCAAAGGTACAA
dHIF AB off target 2 R	ATGACCACTTGAAGCCCTAAC
dHIF AC off target 1 F	CTATTGGCTGTGTGAGGAATCT
dHIF AC off target 1 R	GTGGGACTGATGTAGGCATTA
dHIF AC off target 2 F	GAGGGCATAGTGGCATATAGTT
dHIF AC off target 2 R	GAGAACAGGGACAGGGATATTT
